# Supplementary material for: GhLPF1 Associated Network Is Involved with Cotton Lint Percentage Regulation Revealed by the Integrative Analysis of Spatial Transcriptome
Source: Adv Sci (Weinh). 2025 Feb 11;12(13):2414175. doi: 10.1002/advs.202414175 (PMC11967919; doi:10.1002/advs.202414175)
Supplement: Supplementary file 2 — Supporting Information [file ADVS-12-2414175-s001.xlsx]

## Sheet: Supplemental Table 1
Supplemental Table 1. Initial QC for ST of 1-DPA cotton ovule
Item	Note
ST-Sample id	Ovule_1DPA
Mean nUMI	11004
Mean nGene	5378
Total spots	531
Median Genes per Spot	4917
Mean Reads per Spot	558829
Number of Reads	369944556
Total Genes Detected	45744
Valid Barcodes	0.983
Valid UMIs	1

## Sheet: Supplemental Table 2
Supplemental Table 2. The number of spots in different cell clusters of ST at 1-DPA cotton ovule
Clusters	Cell clusters annotation	Count	Proportion
0	Out integument micropylar end	104	0.195857
1	Inner integument microlpyler end	91	0.171375
2	Chalaza (OI)	78	0.146893
3	Out integument Chalazal end	77	0.145009
4	Funicle	77	0.145009
5	Chalazal (II)	60	0.112994
6	Embryo sac	44	0.0828625
	Total	531

## Sheet: Supplemental Table 3
Supplemental Table 3. The quality control data for RNA-seq
Sample	Raw Reads Number	Raw Bases Number	Clean Reads Number	Clean Reads Rate(%)	Clean Bases Number	Low-quality Reads Number	Low-quality Reads Rate(%)	Ns Reads Number	Ns Reads Rate(%)	Adapter Polluted Reads Number	Adapter Polluted Reads Rate(%)	Raw Q30 Bases Rate(%)	Clean Q30 Bases Rate(%)	Raw GC percent(%)	Clean GC percent(%)	Mapping Rate (%)
CR-1	47540682	7131102300	44745878	94.12	6711881700	0	0	173486	0.36	2621318	5.51	94.55	94.46	45.08	45.04	0.9846
CR-2	48912208	7336831200	46469706	95.01	6970455900	0	0	143810	0.29	2298692	4.7	94.47	94.39	44.91	44.88	0.9782
CR-3	47595374	7139306100	44805206	94.14	6720780900	0	0	153752	0.32	2636416	5.54	94.61	94.52	45.08	45.04	0.9776
W0-1	48331160	7249674000	45887126	94.94	6883068900	0	0	164386	0.34	2279648	4.72	94.3	94.22	45.16	45.13	0.9858
W0-2	46220834	6933125100	44043152	95.29	6606472800	0	0	147882	0.32	2029800	4.39	94.05	93.97	45.03	45	0.9864
W0-3	47832818	7174922700	45444458	95.01	6816668700	0	0	152204	0.32	2236156	4.67	94.29	94.2	45.14	45.11	0.9858

## Sheet: Supplemental Table 4
Supplemental Table 4. DEGs of RNA-Seq
Gene_ID	W0_readcount	CR_readcount	log2FoldChange	p-value	p-adjusted
GH_D12G2839	22.8292	526.122	4.5281	2.1023e-54	1.2156e-49
GH_A12G0155	200.684	1320.92	2.7177	8.0373e-49	2.3237e-44
GH_A01G2399	1864.27	10588.5	2.5058	7.3036e-41	1.4077e-36
GH_A12G2812	38.2384	876.077	4.5158	8.4946e-30	1.228e-25
GH_A05G1375	5012.24	856.714	-2.5485	1.2171e-29	1.4075e-25
GH_D13G2310	3319.08	13554.4	2.0298	7.0255e-29	6.7706e-25
GH_A02G0439	81.644	746.076	3.1895	3.9424e-27	3.2566e-23
GH_A05G1744	672.197	11531.7	4.1003	1.4531e-26	1.0503e-22
GH_A13G1786	258.4	1501.83	2.5383	7.5989e-26	4.8821e-22
GH_A07G0116	275.687	1564.96	2.505	3.0197e-24	1.7461e-20
GH_D05G1894	251.349	2187.58	3.1212	5.3191e-24	2.7961e-20
GH_D04G1551	221.19	1212.66	2.4538	7.0029e-24	3.3744e-20
GH_A10G1801	542.41	6612.95	3.6074	8.9123e-24	3.681e-20
GH_A10G1902	72.4799	564.474	2.9617	8.4158e-24	3.681e-20
GH_A13G2605	8.78377	436.593	5.6402	1.2086e-23	4.659e-20
GH_A04G1218	360.544	3231.5	3.1634	1.0071e-22	3.6397e-19
GH_D08G0456	468.112	2236.74	2.2561	1.7659e-22	6.0065e-19
GH_A07G0307	1396.09	5351.35	1.9384	3.0883e-22	9.9209e-19
GH_A06G0356	74.9222	398.731	2.4114	5.4008e-22	1.6436e-18
GH_A08G1367	41.3074	444.414	3.4228	1.3491e-21	3.8331e-18
GH_D12G2663	7.22596	202.279	4.7912	1.3921e-21	3.8331e-18
GH_A11G3729	149.586	1470.69	3.2962	2.3261e-21	6.1138e-18
GH_A04G1019	2292.56	9885	2.1082	3.9544e-21	9.5274e-18
GH_D08G2272	6.75137	241.815	5.1684	3.9531e-21	9.5274e-18
GH_A10G1348	215.137	996.03	2.2105	6.7712e-21	1.5661e-17
GH_D03G0977	34.857	350.57	3.3266	1.4446e-20	3.2127e-17
GH_A02G1579	280.767	1650.21	2.5545	3.2725e-20	6.8462e-17
GH_A12G1424	916.238	3283.25	1.8413	3.3152e-20	6.8462e-17
GH_A07G2415	12.667	176.415	3.7965	8.1808e-20	1.6312e-16
GH_D11G0403	404.407	1458.95	1.8505	9.0098e-20	1.7366e-16
GH_D10G2089	89.1015	398.755	2.1607	2.7363e-19	5.1038e-16
GH_D11G2652	60.2251	377.753	2.6467	2.876e-19	5.1969e-16
GH_D05G1740	2335.78	6460.11	1.4676	6.7753e-19	1.1872e-15
GH_D11G1980	1267.6	4447.46	1.8108	1.1435e-18	1.9447e-15
GH_D01G0545	873.984	3762.23	2.1058	1.2663e-18	2.092e-15
GH_A03G1283	25.7019	198.42	2.9465	2.2712e-18	3.6465e-15
GH_A12G2085	41.0622	340.489	3.0476	2.3334e-18	3.6465e-15
GH_D07G2123	51.8887	624.961	3.5875	3.9588e-18	6.0239e-15
GH_A05G1016	174.668	583.47	1.7408	4.2485e-18	6.299e-15
GH_A12G2811	56.9607	561.572	3.2989	5.701e-18	8.2412e-15
GH_A13G2065	131.288	895.746	2.7689	7.6622e-18	1.0806e-14
GH_A13G2313	2935.44	7892.63	1.4269	9.5905e-18	1.3204e-14
GH_A06G0282	181.496	926.184	2.3503	1.1353e-17	1.5267e-14
GH_D07G0904	13.8751	162.522	3.541	2.1222e-17	2.7889e-14
GH_D02G0815	210.079	1144.12	2.4444	2.6397e-17	3.3243e-14
GH_D11G0755	91.7167	1252.46	3.7698	2.6445e-17	3.3243e-14
GH_D06G0536	2092.28	5741.64	1.4564	2.8649e-17	3.5247e-14
GH_A02G0025	73.8095	427.845	2.5331	3.3914e-17	4.0855e-14
GH_A07G1504	50.3138	704.132	3.8034	3.9512e-17	4.6627e-14
GH_A03G1280	174.821	1987.97	3.5067	5.72e-17	6.615e-14
GH_scaffold7261_objG0001	272.514	1629.13	2.5793	6.1847e-17	7.0121e-14
GH_A03G0540	830.54	2766.46	1.7361	6.7129e-17	7.4646e-14
GH_A10G2377	19.5149	181.916	3.2233	1.1254e-16	1.2107e-13
GH_D09G2050	1135.98	4398.29	1.9529	1.1307e-16	1.2107e-13
GH_A04G1373	673.351	2675.5	1.9903	1.3895e-16	1.4608e-13
GH_A11G0152	38.9662	322.87	3.0518	1.9113e-16	1.9735e-13
GH_D13G0649	13.3846	113.908	3.0883	2.3775e-16	2.4118e-13
GH_D03G0166	0.647205	274.683	8.6812	2.4678e-16	2.4602e-13
GH_A11G0506	775.996	2877.7	1.8906	2.5842e-16	2.5326e-13
GH_A12G0065	500.639	3409.35	2.7672	3.78e-16	3.6428e-13
GH_D12G2011	0	187.098	9.9825	4.1459e-16	3.93e-13
GH_A07G2542	56.0284	333.198	2.5709	5.4701e-16	5.1016e-13
GH_A05G0159	44.4299	224.258	2.3342	5.8644e-16	5.2198e-13
GH_A10G2609	94.8424	500.708	2.3988	5.8077e-16	5.2198e-13
GH_A13G2083	380.511	1540.25	2.0168	5.8677e-16	5.2198e-13
GH_A05G3572	0	167.111	9.8196	8.3232e-16	7.1832e-13
GH_D06G0886	628.384	2004.22	1.6731	8.207e-16	7.1832e-13
GH_D10G1994	13.8047	206.694	3.8944	8.5647e-16	7.2829e-13
GH_D09G1097	18.4112	165.208	3.1651	1.0326e-15	8.6531e-13
GH_D05G2226	7.5768	118.281	3.9508	1.0764e-15	8.8912e-13
GH_D03G1429	1115.65	4403.26	1.9806	1.2662e-15	1.0312e-12
GH_A08G2152	231.295	1009.43	2.125	1.5501e-15	1.2279e-12
GH_D07G0879	145.009	675.701	2.2194	1.5307e-15	1.2279e-12
GH_D07G1506	13.3687	128.836	3.2667	1.8793e-15	1.4685e-12
GH_A05G1856	234.235	984.488	2.0704	2.4929e-15	1.9219e-12
GH_A05G0237	554.854	1604.14	1.5315	2.7462e-15	2.0894e-12
GH_A09G2513	6.66506	109.885	4.039	3.0207e-15	2.2393e-12
GH_D08G0828	119.164	681.814	2.515	3.0077e-15	2.2393e-12
GH_D09G0803	265.454	761.835	1.5204	3.9455e-15	2.8878e-12
GH_A07G0196	229.979	694.273	1.5939	5.0526e-15	3.6519e-12
GH_A10G0665	134.138	831.177	2.63	5.9529e-15	4.2496e-12
GH_A04G1683	82.2357	825.486	3.3261	7.5374e-15	5.3151e-12
GH_A05G2007	302.996	923.6	1.6075	7.7521e-15	5.3426e-12
GH_D01G2158	24.6982	250.557	3.3414	7.7612e-15	5.3426e-12
GH_D12G2476	273.764	1968.84	2.8457	8.8321e-15	6.0082e-12
GH_A07G2221	440.264	1816.38	2.0444	1.0062e-14	6.7656e-12
GH_D03G1175	636.069	1471.26	1.2097	1.168e-14	7.763e-12
GH_D03G0188	65.5843	376.313	2.519	1.4637e-14	9.6176e-12
GH_A07G2272	398.05	2717.69	2.7709	1.9498e-14	1.2668e-11
GH_D11G3761	104.019	566.922	2.4449	1.991e-14	1.2792e-11
GH_D13G1691	92.7579	741.324	2.9971	2.0306e-14	1.2903e-11
GH_A01G1658	9.91924	125.952	3.6577	2.9923e-14	1.8807e-11
GH_D11G1179	28.6121	344.636	3.5851	3.1853e-14	1.9804e-11
GH_A08G0273	24.7107	300.344	3.598	5.2922e-14	3.2555e-11
GH_D12G0066	199.756	1157.08	2.5331	6.9685e-14	4.2415e-11
GH_D11G1452	1.34664	102.866	6.2617	7.7528e-14	4.6697e-11
GH_D12G0127	32.4101	325.966	3.3266	7.8953e-14	4.7065e-11
GH_D01G2477	1437.78	5849.64	2.0245	8.4347e-14	4.9767e-11
GH_D02G1472	38.4689	521.889	3.7583	8.8978e-14	5.1471e-11
GH_D05G2662	131.947	713.991	2.4352	8.9014e-14	5.1471e-11
GH_D05G2652	130.068	455.821	1.8081	9.6519e-14	5.5258e-11
GH_D11G2174	19.8668	147.023	2.881	1.0502e-13	5.9532e-11
GH_D08G0563	166.055	625.046	1.9122	1.1019e-13	6.1857e-11
GH_D12G2592	64.4864	283.735	2.1367	1.1328e-13	6.2985e-11
GH_A03G1734	249.135	645.956	1.3742	1.2645e-13	6.9635e-11
GH_A01G2089	717.282	2118.52	1.5621	1.3596e-13	7.4167e-11
GH_A06G0896	1607.88	4307.49	1.4217	1.3787e-13	7.4506e-11
GH_A05G1746	331.593	859.258	1.3736	1.787e-13	9.5187e-11
GH_D12G0140	174.513	581.754	1.7375	1.7943e-13	9.5187e-11
GH_D05G2487	154.556	978.982	2.6624	1.8121e-13	9.5254e-11
GH_A04G0701	490.326	1286.1	1.3913	1.9734e-13	1.0262e-10
GH_D12G2086	25.7643	194.981	2.9138	1.9877e-13	1.0262e-10
GH_A09G1993	4.00585	154.961	5.2714	2.0691e-13	1.0588e-10
GH_D01G0636	73.0602	828.747	3.5028	2.1505e-13	1.0908e-10
GH_D04G1231	32.0581	176.217	2.4573	2.3905e-13	1.202e-10
GH_D11G2339	276.831	751.671	1.441	2.5855e-13	1.2888e-10
GH_D05G1696	1305.29	3656.71	1.486	3.0957e-13	1.53e-10
GH_A09G1670	69.3517	753.928	3.4407	4.431e-13	2.1713e-10
GH_A12G1077	86.5957	371.177	2.0984	4.8726e-13	2.3677e-10
GH_D06G1570	242.578	676.013	1.4786	5.0159e-13	2.4169e-10
GH_A01G2378	53.0945	382.459	2.8495	6.7995e-13	3.2493e-10
GH_A08G2059	704.272	1833.28	1.3801	8.0105e-13	3.7658e-10
GH_D13G2464	473.774	1109.01	1.2268	7.9904e-13	3.7658e-10
GH_A05G1535	185.049	621.197	1.7473	8.6506e-13	4.0339e-10
GH_A01G1180	111.018	4.89163	-4.5008	8.8135e-13	4.077e-10
GH_D04G1349	170.591	960.451	2.4921	1.0873e-12	4.9896e-10
GH_A03G2382	1.95977	105.364	5.7229	1.1245e-12	5.1199e-10
GH_A03G1387	1758.8	4109.58	1.2243	1.3783e-12	6.2262e-10
GH_A05G0246	402.645	935.991	1.2168	1.3924e-12	6.2413e-10
GH_A07G0301	6.30514	127.103	4.3273	1.4387e-12	6.3994e-10
GH_A01G0161	59.6766	235.833	1.9808	1.5761e-12	6.9044e-10
GH_D10G1539	3046.22	7302.56	1.2613	1.5673e-12	6.9044e-10
GH_A08G0830	292.354	1025.26	1.8096	1.6467e-12	7.1594e-10
GH_A10G0498	45.4404	260.203	2.5145	2.0256e-12	8.7407e-10
GH_A05G1103	11.3522	135.046	3.5706	2.1398e-12	9.1651e-10
GH_A06G0665	31.4279	200.283	2.6753	2.1631e-12	9.197e-10
GH_D13G0098	12.5671	212.814	4.0767	2.2381e-12	9.4464e-10
GH_D08G2295	262.636	899.792	1.776	2.4909e-12	1.0437e-09
GH_A12G2813	75.0869	469.213	2.6414	4.0721e-12	1.694e-09
GH_A01G0779	27.5651	169.873	2.6199	4.1492e-12	1.7137e-09
GH_D01G2467	30.5468	315.18	3.3621	4.9148e-12	2.0155e-09
GH_A09G1908	99.9543	619.702	2.6306	5.2776e-12	2.1491e-09
GH_A01G0699	16.8477	153.408	3.1801	5.352e-12	2.1641e-09
GH_A10G1669	9.85109	121.641	3.6142	5.4096e-12	2.1722e-09
GH_A12G2507	9.52525	133.043	3.7929	5.5865e-12	2.2278e-09
GH_D01G0699	31.546	166.65	2.3972	6.431e-12	2.547e-09
GH_A07G0903	39.4249	258.552	2.71	6.65e-12	2.6158e-09
GH_A01G1513	31.3882	291.361	3.2109	8.1808e-12	3.1962e-09
GH_D12G0641	802.045	1967.15	1.2945	8.8655e-12	3.4405e-09
GH_A05G1031	280.368	718.287	1.3579	9.1963e-12	3.545e-09
GH_A01G0552	580.59	1476.72	1.3466	9.8046e-12	3.7298e-09
GH_A10G1595	0	70.6983	8.5784	9.7642e-12	3.7298e-09
GH_A01G0908	173.995	932.993	2.4219	1.0795e-11	4.0799e-09
GH_D05G1019	164.231	622.518	1.9221	1.1242e-11	4.221e-09
GH_D08G0899	724.046	1946.07	1.4263	1.2029e-11	4.4874e-09
GH_D01G1753	22.0231	160.941	2.8678	1.22e-11	4.5219e-09
GH_A11G1124	87.0863	490.113	2.4907	1.3041e-11	4.803e-09
GH_D13G2406	63.971	529.841	3.0486	1.4684e-11	5.374e-09
GH_A08G2034	9.74438	84.1247	3.1122	1.5879e-11	5.7748e-09
GH_D01G0347	184.577	1221.99	2.7265	1.6107e-11	5.7848e-09
GH_D05G0643	15.8849	135.394	3.0853	1.6104e-11	5.7848e-09
GH_A11G1290	13.3244	101.363	2.9239	1.8916e-11	6.7517e-09
GH_A04G0282	33.0641	242.139	2.8686	1.9074e-11	6.7663e-09
GH_A05G0421	9.20165	126.424	3.7696	2.0719e-11	7.3052e-09
GH_D05G0721	23.5218	147.031	2.6388	2.1552e-11	7.5528e-09
GH_A05G2168	7.26115	100.967	3.7876	2.1916e-11	7.6339e-09
GH_D13G0884	1251.32	2736.28	1.1286	2.4662e-11	8.5392e-09
GH_A03G2031	1013.49	2653.84	1.3885	2.7254e-11	9.3248e-09
GH_A12G2464	89.9022	661.795	2.8784	2.7178e-11	9.3248e-09
GH_D04G1876	29.7146	139.881	2.2331	2.9041e-11	9.8777e-09
GH_D03G0793	68.9985	230.543	1.7384	3.5677e-11	1.2064e-08
GH_D08G2026	1435.6	3079.57	1.1009	3.8527e-11	1.2952e-08
GH_A01G0365	47.7591	395.931	3.0496	4.0438e-11	1.3516e-08
GH_D07G0143	500.165	1170.62	1.2267	4.2718e-11	1.4196e-08
GH_A08G2031	26.6636	139.204	2.382	4.526e-11	1.4955e-08
GH_A11G2600	184.294	655.536	1.8297	4.8361e-11	1.5888e-08
GH_A12G2336	370.188	831.81	1.1675	4.9759e-11	1.6255e-08
GH_A07G2201	377.939	1389.13	1.8778	5.1821e-11	1.6834e-08
GH_A08G0198	8.79856	105.629	3.592	6.1293e-11	1.9581e-08
GH_D10G0224	102.132	649.539	2.6675	6.1255e-11	1.9581e-08
GH_D13G1018	104.659	747.064	2.8353	6.1241e-11	1.9581e-08
GH_D10G1437	10.5074	136.317	3.6874	6.2742e-11	1.9934e-08
GH_A05G0109	0	90.3754	8.9325	6.6172e-11	2.0909e-08
GH_A05G1627	268.747	793.733	1.5623	6.6829e-11	2.0917e-08
GH_D10G0595	32.5577	220.911	2.7599	6.6924e-11	2.0917e-08
GH_D06G1406	44.2619	194.964	2.1367	6.8387e-11	2.126e-08
GH_A11G1242	330.113	1544.07	2.2252	7.8627e-11	2.4312e-08
GH_D05G4006	514.805	1900.8	1.8841	8.3172e-11	2.5581e-08
GH_A01G0453	1.94161	70.0313	5.1364	8.3721e-11	2.5614e-08
GH_A07G1011	99.3966	331.741	1.7384	9.2782e-11	2.8237e-08
GH_A05G0895	540.098	2014.44	1.8986	9.5769e-11	2.8993e-08
GH_D03G0450	2000.89	4416.33	1.1421	9.8172e-11	2.9566e-08
GH_A04G1093	57.7066	277.792	2.2662	1.0849e-10	3.2505e-08
GH_A11G1293	424.125	1506.2	1.8279	1.1257e-10	3.3552e-08
GH_A11G1150	12.4127	174.103	3.7998	1.1827e-10	3.5071e-08
GH_D10G1957	23.314	148.849	2.6719	1.246e-10	3.676e-08
GH_A12G1538	9.25836	116.575	3.6471	1.2675e-10	3.7143e-08
GH_A13G0135	24.4393	238.373	3.2819	1.2719e-10	3.7143e-08
GH_A13G2230	532.789	2269.16	2.0901	1.3016e-10	3.782e-08
GH_D06G0340	371.876	1219.9	1.7133	1.314e-10	3.7991e-08
GH_A12G0043	258.319	662.695	1.3583	1.3727e-10	3.9489e-08
GH_D06G0123	14.3974	205.374	3.8262	1.4474e-10	4.1432e-08
GH_D01G1092	106.513	871.285	3.0306	1.6112e-10	4.5894e-08
GH_D13G1739	277.482	1609.7	2.536	1.6215e-10	4.5961e-08
GH_A12G0273	11.0149	83.1815	2.9142	1.6357e-10	4.6137e-08
GH_D09G0681	445.743	1033.62	1.2136	1.779e-10	4.9936e-08
GH_A13G1700	183.688	554.478	1.594	1.8509e-10	5.1704e-08
GH_A10G0745	5.35249	68.4385	3.6754	1.8962e-10	5.2714e-08
GH_D01G0666	845.183	2208.07	1.3852	1.9265e-10	5.3299e-08
GH_A06G1714	514.029	3169.92	2.6246	1.942e-10	5.3473e-08
GH_D11G3002	669.866	275.145	-1.2838	2.0132e-10	5.5171e-08
GH_A05G3801	450.606	2283.97	2.3416	2.0292e-10	5.5347e-08
GH_A11G3736	31.8083	307.892	3.2702	2.1375e-10	5.8028e-08
GH_A12G2389	848.736	2960.3	1.8022	2.2589e-10	6.1035e-08
GH_A10G2011	42.469	152.197	1.8406	2.3932e-10	6.4363e-08
GH_D06G2299	2.97373	57.5821	4.2617	2.5624e-10	6.8596e-08
GH_A08G0437	578.276	2287.26	1.9835	2.6394e-10	7.0332e-08
GH_A08G1956	1113.91	2535.57	1.1864	2.6976e-10	7.1553e-08
GH_A05G2905	70.8313	247.91	1.808	2.7502e-10	7.2335e-08
GH_D11G1320	404.957	1259.58	1.6368	2.7522e-10	7.2335e-08
GH_D05G1874	893.473	2249.19	1.3317	2.8611e-10	7.4858e-08
GH_A11G1291	217.827	824.321	1.9192	3.1886e-10	8.3052e-08
GH_D05G1680	238.206	1566.98	2.7177	3.2435e-10	8.309e-08
GH_D05G2061	12.893	160.398	3.6317	3.228e-10	8.309e-08
GH_D10G0344	5.86116	122.205	4.3656	3.2476e-10	8.309e-08
GH_D12G1157	300.174	866.931	1.5296	3.2317e-10	8.309e-08
GH_A07G0270	77.7063	257.872	1.7307	3.3678e-10	8.5787e-08
GH_A11G0850	690.981	1509.74	1.1276	3.6686e-10	9.3038e-08
GH_D05G2018	37.414	175.134	2.2293	3.8714e-10	9.7753e-08
GH_A06G0734	1212.94	4374.51	1.8504	4.1891e-10	1.0532e-07
GH_D09G1465	399.916	70.6937	-2.4996	4.3256e-10	1.0828e-07
GH_A11G0287	182.604	1027.62	2.4919	4.3998e-10	1.0966e-07
GH_D04G1508	155.837	643.459	2.0446	4.5999e-10	1.1367e-07
GH_D07G0719	438.295	1347.45	1.6197	4.5879e-10	1.1367e-07
GH_A11G2692	931.43	3503.47	1.9111	4.7125e-10	1.1595e-07
GH_A12G1987	15.6385	110.359	2.8155	4.8295e-10	1.1833e-07
GH_D03G0171	438.442	1233.84	1.4927	4.9285e-10	1.2025e-07
GH_A07G0063	8.28307	78.8759	3.2437	5.1439e-10	1.2497e-07
GH_A11G1097	153.533	475.836	1.6308	5.1784e-10	1.2529e-07
GH_A11G0049	2200.43	5339.31	1.2787	5.2243e-10	1.2587e-07
GH_D05G3116	53.5861	302.599	2.4947	5.4764e-10	1.314e-07
GH_D13G0402	201.12	1085.9	2.4319	5.8955e-10	1.4087e-07
GH_D08G2010	78.1117	417.616	2.4166	5.9959e-10	1.4267e-07
GH_A01G0511	113.668	334.265	1.5564	6.1773e-10	1.4639e-07
GH_D05G1845	14.1703	137.491	3.2714	6.2306e-10	1.4705e-07
GH_D11G0504	107.02	491.676	2.1982	6.377e-10	1.4989e-07
GH_D10G0227	174.062	464.075	1.4147	6.5321e-10	1.5292e-07
GH_D10G1212	1077.83	2526.26	1.2287	6.6555e-10	1.5518e-07
GH_A11G1656	114.266	316.703	1.4699	6.7913e-10	1.5771e-07
GH_A01G0666	1439.62	4007.74	1.477	6.9482e-10	1.6071e-07
GH_A07G2576	40.2605	271.675	2.751	7.6454e-10	1.7533e-07
GH_A13G2589	565.35	1260.48	1.1565	7.6713e-10	1.7533e-07
GH_D11G3756	925.856	2709.11	1.5489	7.6282e-10	1.7533e-07
GH_D01G1602	959.768	3086.8	1.6851	8.0083e-10	1.8231e-07
GH_A04G0173	32.5599	133.397	2.0353	8.4328e-10	1.9122e-07
GH_A03G0208	1.34664	52.3483	5.2868	9.7393e-10	2.1998e-07
GH_A05G0630	252.948	1286.62	2.3461	1.0872e-09	2.4462e-07
GH_A06G1837	42.6882	389.041	3.1874	1.0957e-09	2.4556e-07
GH_A10G1607	38.9763	209.575	2.4252	1.1175e-09	2.4949e-07
GH_A10G0211	17.3382	94.8746	2.4494	1.2043e-09	2.6782e-07
GH_A11G2963	474.12	1324.04	1.4812	1.2338e-09	2.7335e-07
GH_A09G0661	4.54859	104.722	4.5058	1.2662e-09	2.7945e-07
GH_D08G1910	20.7105	249.162	3.5838	1.3277e-09	2.919e-07
GH_D05G0163	137.825	599.703	2.121	1.3664e-09	2.9825e-07
GH_D07G1635	18.6247	226.244	3.5956	1.3669e-09	2.9825e-07
GH_A13G2287	603.478	1207.69	1.001	1.4152e-09	3.0422e-07
GH_D07G0125	69.6561	437.088	2.6475	1.4087e-09	3.0422e-07
GH_D08G1334	162.944	628.116	1.9459	1.4139e-09	3.0422e-07
GH_D12G1315	1069.09	2152.74	1.0097	1.4071e-09	3.0422e-07
GH_A06G2104	12.918	137.033	3.4024	1.5103e-09	3.2344e-07
GH_A01G2132	73.6925	221.141	1.5852	1.5787e-09	3.3684e-07
GH_D05G3140	820.359	1669.09	1.0245	1.5845e-09	3.3684e-07
GH_A13G0968	253.967	814.319	1.6805	1.7057e-09	3.6127e-07
GH_A05G1825	30.2584	184.604	2.6069	1.9289e-09	4.0707e-07
GH_D05G0225	35.1261	213.94	2.6036	1.953e-09	4.1035e-07
GH_D05G0541	33.4535	189.18	2.4992	1.9587e-09	4.1035e-07
GH_D01G0448	3.93546	74.9868	4.2359	2.0808e-09	4.3435e-07
GH_D02G1328	20.5344	125.169	2.6027	2.0938e-09	4.3549e-07
GH_A05G0646	43.8554	255.63	2.5414	2.2261e-09	4.6136e-07
GH_D05G2363	70.7086	287.724	2.0226	2.2817e-09	4.7119e-07
GH_A06G0542	18.1217	122.903	2.7625	2.3203e-09	4.7746e-07
GH_A02G0659	760.86	1688.13	1.1494	2.3393e-09	4.7967e-07
GH_D05G2420	1.67024	50.6643	4.92	2.3696e-09	4.8416e-07
GH_D07G0335	57.2944	202.834	1.8219	2.5308e-09	5.1348e-07
GH_D05G3025	89.414	433.535	2.2787	2.5499e-09	5.1554e-07
GH_A05G0444	109.612	270.064	1.3	2.8336e-09	5.7089e-07
GH_D07G2518	29.7985	194.6	2.7038	2.8843e-09	5.7909e-07
GH_D01G1671	8.50445	109.42	3.6731	2.9297e-09	5.8617e-07
GH_D03G1822	336.134	754.877	1.1667	2.9498e-09	5.8816e-07
GH_D03G1975	7.33042	99.5258	3.7601	2.9778e-09	5.917e-07
GH_D11G3054	20.0315	201.932	3.3278	2.9945e-09	5.9252e-07
GH_A11G2053	53.9107	251.218	2.2218	3.1267e-09	6.1494e-07
GH_A02G0792	25.041	216.036	3.1043	3.2504e-09	6.3711e-07
GH_D05G2395	1217.32	442.174	-1.4611	3.3652e-09	6.5738e-07
GH_D02G2198	926.228	2388.88	1.3668	3.4511e-09	6.7189e-07
GH_D02G2035	181.622	465.479	1.3575	3.5963e-09	6.9782e-07
GH_A07G1552	12.2299	91.3854	2.8939	3.6594e-09	7.0769e-07
GH_A09G0127	230.522	592.503	1.3618	3.9168e-09	7.5494e-07
GH_A12G2594	1384.98	5846.14	2.0775	3.9439e-09	7.5763e-07
GH_A11G2637	25.7371	170.68	2.7244	4.016e-09	7.6894e-07
GH_A11G1947	3748.7	11537.1	1.6218	4.0521e-09	7.7075e-07
GH_D04G1896	22.7396	148.759	2.7091	4.0464e-09	7.7075e-07
GH_D05G2842	68.9271	373.369	2.4358	4.4676e-09	8.4699e-07
GH_D11G2136	16.0768	181.071	3.487	4.4901e-09	8.4847e-07
GH_D12G0771	23.842	129.226	2.4333	4.6635e-09	8.7836e-07
GH_D05G2196	25.3295	137.54	2.4389	4.6908e-09	8.8063e-07
GH_A09G1398	10.2814	84.7717	3.0375	4.7658e-09	8.8895e-07
GH_A09G2702	120.846	348.597	1.527	4.7519e-09	8.8895e-07
GH_D11G2612	8.249	71.947	3.1145	4.9808e-09	9.2606e-07
GH_D05G1337	92.332	322.368	1.802	5.4461e-09	1.0093e-06
GH_D13G1472	867.683	357.995	-1.2773	5.6379e-09	1.0382e-06
GH_D11G2688	72.0359	202.174	1.489	5.7269e-09	1.0512e-06
GH_D11G0270	350.484	124.285	-1.495	5.7814e-09	1.0579e-06
GH_A10G2278	86.2676	275.678	1.6746	5.9194e-09	1.0763e-06
GH_D01G0702	1529.27	4039.72	1.4013	5.9155e-09	1.0763e-06
GH_A01G2059	6.01785	57.0395	3.2429	6.0448e-09	1.0957e-06
GH_D01G0529	8.62483	73.2932	3.0807	6.2795e-09	1.1347e-06
GH_A11G0391	512.763	1181.82	1.2043	6.5159e-09	1.1671e-06
GH_D07G0099	13.1393	114.595	3.1156	6.5196e-09	1.1671e-06
GH_D09G0097	635.965	1393.93	1.1318	6.519e-09	1.1671e-06
GH_D10G0872	171.242	548.345	1.6777	6.6013e-09	1.1781e-06
GH_D11G0620	40.2401	231.054	2.5178	6.6759e-09	1.1878e-06
GH_D11G1271	191.485	918.896	2.2618	6.7345e-09	1.1945e-06
GH_A05G2633	645.777	174.028	-1.8915	6.7709e-09	1.1973e-06
GH_D13G2063	517.831	1123.01	1.1164	6.8873e-09	1.2142e-06
GH_D11G0213	49.2089	153.879	1.6444	6.9145e-09	1.2153e-06
GH_A03G2229	292.639	615.111	1.0721	6.9975e-09	1.2261e-06
GH_A11G2009	22.6941	166.709	2.871	7.2541e-09	1.2672e-06
GH_D11G2715	743.197	2641.08	1.8292	7.4847e-09	1.3036e-06
GH_D09G2037	24.0157	108.522	2.1739	7.6091e-09	1.3213e-06
GH_D11G1405	158.114	1031.2	2.7043	7.6676e-09	1.3274e-06
GH_D12G0227	99.869	309.414	1.6299	7.806e-09	1.3433e-06
GH_A06G2180	1091.14	463.807	-1.234	8.3726e-09	1.4366e-06
GH_A09G0780	18.1319	140.282	2.9458	8.414e-09	1.4394e-06
GH_A01G2196	80.8994	481.878	2.5737	8.4469e-09	1.4408e-06
GH_D12G2475	20.0815	183.906	3.1899	8.5466e-09	1.4508e-06
GH_D13G1887	286.056	737.831	1.3671	8.5559e-09	1.4508e-06
GH_A07G1897	584.677	1475.17	1.3353	8.6994e-09	1.4708e-06
GH_A07G2618	142.493	639.437	2.1646	8.829e-09	1.4841e-06
GH_A12G1296	40.7919	185.225	2.1796	8.8152e-09	1.4841e-06
GH_D12G1328	4.27946	88.2013	4.354	9.1133e-09	1.5274e-06
GH_A07G0128	19.6988	90.6431	2.2002	9.2171e-09	1.5404e-06
GH_D04G0550	161.016	590.788	1.8752	9.9057e-09	1.6506e-06
GH_D10G0713	153.544	595.147	1.9535	1.0266e-08	1.7058e-06
GH_D10G1041	61.3719	268.739	2.1284	1.0303e-08	1.7071e-06
GH_D13G0885	8702.95	3362.06	-1.3721	1.055e-08	1.7429e-06
GH_D11G2890	82.8024	2094.9	4.6604	1.0682e-08	1.7597e-06
GH_D02G1372	85.6179	395.344	2.2051	1.0786e-08	1.7718e-06
GH_D11G0517	0	56.2255	8.2483	1.0953e-08	1.7891e-06
GH_D11G1128	134.974	407.632	1.5946	1.0935e-08	1.7891e-06
GH_D01G0849	0.332681	74.8739	7.6995	1.1058e-08	1.8011e-06
GH_D05G2042	53.075	230.081	2.1135	1.1251e-08	1.8274e-06
GH_D09G0122	1137.48	2678.02	1.2351	1.2068e-08	1.9542e-06
GH_D10G0640	302.718	40.2722	-2.9097	1.2099e-08	1.9542e-06
GH_D06G1000	160.768	388.059	1.2702	1.2371e-08	1.9925e-06
GH_D08G0703	71.9291	227.575	1.6628	1.2579e-08	2.0204e-06
GH_D09G1565	12.717	79.9205	2.6512	1.3377e-08	2.1427e-06
GH_D08G2355	40.3479	150.374	1.8963	1.3675e-08	2.1843e-06
GH_D05G3499	283.188	1010.26	1.8341	1.3924e-08	2.218e-06
GH_A13G0603	1041.5	3761.87	1.8526	1.5413e-08	2.4484e-06
GH_A11G1408	465.919	969.167	1.0571	1.5713e-08	2.4892e-06
GH_D02G1360	12.7329	113.769	3.1598	1.6188e-08	2.5575e-06
GH_A06G1868	132.116	369.144	1.481	1.6282e-08	2.5654e-06
GH_A07G2532	66.8981	237.268	1.8262	1.6998e-08	2.6709e-06
GH_A06G2177	34.7764	0	-7.5878	1.7609e-08	2.7593e-06
GH_D09G1479	8.04577	70.9468	3.1412	1.8787e-08	2.936e-06
GH_D10G1901	254.444	935.496	1.8777	1.9397e-08	3.0232e-06
GH_A08G1851	348.062	696.637	1.0007	1.9885e-08	3.0909e-06
GH_D13G2386	26.9531	182.106	2.7508	2.0447e-08	3.1697e-06
GH_D04G1215	1017.63	2323.02	1.1906	2.1676e-08	3.3513e-06
GH_A05G4261	3.93546	81.0083	4.3494	2.1998e-08	3.392e-06
GH_D03G1354	227.347	754.72	1.7304	2.2153e-08	3.4068e-06
GH_D12G2117	3.34273	56.181	4.0693	2.2297e-08	3.4198e-06
GH_A05G1960	81.443	213.497	1.3905	2.3118e-08	3.5364e-06
GH_A07G0767	997.428	483.276	-1.0451	2.3391e-08	3.5687e-06
GH_A10G2349	831.497	187.742	-2.1466	2.3747e-08	3.6136e-06
GH_A07G2146	25.2681	1098.96	5.442	2.4352e-08	3.6882e-06
GH_D01G0113	9.15849	98.4643	3.4147	2.4728e-08	3.7333e-06
GH_A06G2150	20.1427	118.516	2.5575	2.4968e-08	3.7597e-06
GH_A04G0928	61.1242	170.82	1.4815	2.5637e-08	3.8504e-06
GH_A07G0136	435.514	919.506	1.0778	2.6262e-08	3.9341e-06
GH_A08G0887	515.829	2077.45	2.0098	2.6563e-08	3.9689e-06
GH_A08G2405	96.4002	260.751	1.4352	2.7567e-08	4.1083e-06
GH_A13G0864	215.505	607.674	1.4953	2.8803e-08	4.2814e-06
GH_D08G1510	4488.82	10511.1	1.2275	2.9801e-08	4.4184e-06
GH_D03G1025	277.512	622.303	1.1644	3.0088e-08	4.4495e-06
GH_A09G1554	40.6045	146.017	1.8437	3.1097e-08	4.587e-06
GH_D05G3058	167.436	379.138	1.18	3.2183e-08	4.7341e-06
GH_D12G1881	224.581	633.199	1.4944	3.2258e-08	4.7341e-06
GH_D10G0184	1.99385	66.3765	5.0504	3.2527e-08	4.7616e-06
GH_D02G1990	282.081	834.12	1.5639	3.2647e-08	4.767e-06
GH_A01G1280	4224.89	8854.58	1.0675	3.3067e-08	4.8041e-06
GH_D08G0884	9.96912	152.998	3.9369	3.2995e-08	4.8041e-06
GH_D08G1694	25.5259	226.117	3.1417	3.3403e-08	4.8407e-06
GH_D06G2051	4350.64	1849.28	-1.2342	3.448e-08	4.9843e-06
GH_D11G1158	59.4359	212.45	1.8353	3.7932e-08	5.4697e-06
GH_D12G2775	77.535	441.755	2.5095	3.948e-08	5.6787e-06
GH_A09G0241	1720.41	3649.76	1.0851	4.0766e-08	5.8491e-06
GH_A07G0633	144.657	11.1634	-3.696	4.0943e-08	5.86e-06
GH_D03G1634	0.647205	61.3659	6.5246	4.1771e-08	5.9638e-06
GH_D06G0805	179.467	629.706	1.8098	4.1969e-08	5.9773e-06
GH_D07G0352	0.699437	58.0312	6.4279	4.2507e-08	6.0391e-06
GH_D05G2000	10.6289	97.7378	3.1967	4.2955e-08	6.0729e-06
GH_D08G2046	78.6306	299.807	1.9291	4.2853e-08	6.0729e-06
GH_D07G1096	28.8255	133.645	2.2087	4.3308e-08	6.1078e-06
GH_D12G0732	62.4562	197.142	1.6575	4.6542e-08	6.5479e-06
GH_A06G1445	53.0796	205.275	1.9487	4.7818e-08	6.7111e-06
GH_D06G0372	73.5562	195.015	1.406	4.8257e-08	6.7563e-06
GH_D11G1048	1102.84	2747.17	1.3167	4.8537e-08	6.7791e-06
GH_A05G0569	987.218	2113.29	1.0979	4.9969e-08	6.9622e-06
GH_A10G0463	963.081	2157.7	1.1635	5.0338e-08	6.9968e-06
GH_A07G1766	209.199	476.444	1.1867	5.2872e-08	7.314e-06
GH_D11G0153	5.2821	103.438	4.2843	5.3217e-08	7.344e-06
GH_A08G0356	274.964	78.847	-1.8018	5.4188e-08	7.4603e-06
GH_D08G2009	157.575	569.84	1.8538	5.4409e-08	7.4729e-06
GH_D05G2261	443.798	1441.94	1.6999	5.4545e-08	7.4738e-06
GH_A13G2613	95.4341	515.551	2.4317	5.4908e-08	7.5058e-06
GH_D13G0052	5.91339	64.6632	3.4381	5.5482e-08	7.5664e-06
GH_A05G4108	33.4217	175.032	2.3908	5.723e-08	7.7864e-06
GH_A05G2527	5470.76	2351.48	-1.2181	5.8653e-08	7.9613e-06
GH_A12G2349	216.361	814.683	1.9124	6.087e-08	8.2236e-06
GH_A13G1672	10.9514	76.7669	2.8043	6.4629e-08	8.7111e-06
GH_A05G2236	202.926	830.909	2.0331	6.6264e-08	8.9107e-06
GH_D02G0459	238.721	687.357	1.525	6.829e-08	9.1618e-06
GH_D10G0573	1216.11	2651.86	1.1246	6.8712e-08	9.1971e-06
GH_A05G0933	744.668	1968.58	1.4024	7.12e-08	9.508e-06
GH_D04G1210	415.945	1477.67	1.8284	7.1615e-08	9.5414e-06
GH_A01G0633	457.437	1373.79	1.5862	7.324e-08	9.7355e-06
GH_A05G2443	3433.5	1629.08	-1.0756	7.5791e-08	1.0051e-05
GH_D02G1778	161.863	536.07	1.7265	8.259e-08	1.0928e-05
GH_D05G0505	19275.8	5931.2	-1.7004	8.2956e-08	1.0952e-05
GH_D08G1967	63.7256	231.372	1.8579	8.5296e-08	1.1235e-05
GH_A01G2230	209.267	476.317	1.1862	8.6817e-08	1.1409e-05
GH_A08G2788	1447.54	3302.07	1.1898	8.8987e-08	1.1668e-05
GH_D04G0493	31.6028	167.056	2.4004	9.094e-08	1.1897e-05
GH_D02G1891	231.655	582.57	1.33	9.2017e-08	1.2011e-05
GH_A08G0759	770.701	1729.39	1.1657	9.3302e-08	1.215e-05
GH_D12G2591	1108.29	2581.74	1.2198	9.3503e-08	1.215e-05
GH_D07G0862	809.607	1650.16	1.0272	9.5783e-08	1.2418e-05
GH_D01G0926	109.739	405.981	1.8864	9.7956e-08	1.2657e-05
GH_D06G1866	45.7391	190.37	2.0566	9.8061e-08	1.2657e-05
GH_A01G2260	90.0927	230.862	1.3562	9.9741e-08	1.2845e-05
GH_A02G1440	777.177	273.621	-1.5057	1.0249e-07	1.3169e-05
GH_A11G0260	1243.01	543.305	-1.1939	1.0342e-07	1.326e-05
GH_A07G1972	1096.32	2560.31	1.2235	1.0548e-07	1.3494e-05
GH_A11G2630	1268.19	2679.18	1.079	1.0749e-07	1.3691e-05
GH_A08G1715	0	27.5047	7.2164	1.1167e-07	1.4192e-05
GH_A06G0498	44.1166	308.857	2.8049	1.1352e-07	1.4395e-05
GH_D04G0191	1074.89	2305.06	1.1005	1.1531e-07	1.4589e-05
GH_A05G2231	29.2502	164.846	2.4923	1.1745e-07	1.4828e-05
GH_A08G1697	95.8792	379.932	1.9867	1.1799e-07	1.4864e-05
GH_A04G0557	356.931	1080.3	1.5972	1.248e-07	1.562e-05
GH_D06G1117	98.0635	347.168	1.8227	1.2446e-07	1.562e-05
GH_D09G1259	357.949	732.615	1.0332	1.247e-07	1.562e-05
GH_A05G1837	663.859	1497.84	1.1737	1.262e-07	1.5761e-05
GH_D05G2461	2133.89	940.487	-1.182	1.3615e-07	1.6967e-05
GH_A11G0749	96.5568	26.1684	-1.8831	1.4347e-07	1.7841e-05
GH_A11G1956	41.6968	133.134	1.6731	1.475e-07	1.8302e-05
GH_A05G2445	0.699437	44.8025	6.0561	1.4898e-07	1.8446e-05
GH_D03G0252	88.9597	242.891	1.4486	1.5e-07	1.8512e-05
GH_D07G2135	307.747	759.845	1.3039	1.5267e-07	1.8782e-05
GH_D12G1751	3.34049	57.4401	4.1018	1.5773e-07	1.9323e-05
GH_A09G0242	543.312	1101.81	1.0198	1.6466e-07	2.0129e-05
GH_D11G1865	58.2528	247.935	2.0872	1.6658e-07	2.0321e-05
GH_A05G1332	130.514	289.911	1.1512	1.6795e-07	2.0445e-05
GH_A02G2023	47.524	348.556	2.8717	1.6956e-07	2.0597e-05
GH_D12G1438	472.57	1370.14	1.5354	1.729e-07	2.0959e-05
GH_D09G1174	9.50933	82.9932	3.1149	1.7786e-07	2.1471e-05
GH_A06G1817	190.34	467.664	1.2974	1.8397e-07	2.2162e-05
GH_A05G0912	13.8025	113.806	3.0362	1.8831e-07	2.245e-05
GH_A10G0564	486.357	87.2813	-2.4778	1.8781e-07	2.245e-05
GH_D03G0368	171.922	640.857	1.8971	1.8801e-07	2.245e-05
GH_D13G0754	246.282	655.712	1.4129	1.8821e-07	2.245e-05
GH_A02G0517	6.8842	77.8677	3.488	1.8878e-07	2.246e-05
GH_D09G1108	165.129	471.382	1.5127	1.9026e-07	2.259e-05
GH_A04G0900	147.643	336.117	1.1862	1.9136e-07	2.2674e-05
GH_D10G2037	11.5463	81.0472	2.8037	1.925e-07	2.2716e-05
GH_A08G1960	3.65613	48.9828	3.738	1.9395e-07	2.284e-05
GH_A02G0316	5.94971	50.1098	3.064	1.9676e-07	2.3124e-05
GH_D08G2286	18.2886	98.641	2.4363	2.0112e-07	2.3589e-05
GH_A09G1679	134.047	410.963	1.6148	2.0239e-07	2.369e-05
GH_A02G1489	18.1886	103.261	2.4996	2.0338e-07	2.3757e-05
GH_A01G1065	93.0201	253.806	1.4479	2.0859e-07	2.4317e-05
GH_A13G2238	2851.77	5873.44	1.0423	2.1207e-07	2.4673e-05
GH_A02G0026	0	31.4975	7.4117	2.1674e-07	2.5166e-05
GH_D06G1574	263.597	83.7938	-1.6539	2.2814e-07	2.6437e-05
GH_D02G0668	130.21	351.354	1.4316	2.3051e-07	2.6657e-05
GH_D12G0165	413.404	1237.88	1.5819	2.3269e-07	2.6856e-05
GH_D02G2023	140.501	512.096	1.8644	2.3351e-07	2.6897e-05
GH_A02G0350	38.948	204.843	2.3936	2.3586e-07	2.7073e-05
GH_A07G2078	5.58979	52.7519	3.2249	2.3597e-07	2.7073e-05
GH_A09G0675	162.645	447.665	1.4597	2.3826e-07	2.7281e-05
GH_A11G3691	30.5513	270.409	3.1425	2.4032e-07	2.7463e-05
GH_D01G0626	787.786	2734.82	1.7953	2.4287e-07	2.7699e-05
GH_D08G0833	418.572	882.176	1.0753	2.4406e-07	2.778e-05
GH_D13G0788	2504.69	5034.32	1.0071	2.4755e-07	2.8067e-05
GH_A11G1040	16.4298	111.814	2.7594	2.4829e-07	2.8096e-05
GH_D05G1074	51.5843	309.099	2.5802	2.5217e-07	2.8479e-05
GH_A09G0996	4.87219	75.771	3.9414	2.5323e-07	2.8543e-05
GH_A12G0624	99.4502	296.455	1.5772	2.5568e-07	2.8762e-05
GH_A10G2498	53.9302	317.35	2.556	2.5777e-07	2.8886e-05
GH_D10G0234	20.7628	179.745	3.1099	2.5765e-07	2.8886e-05
GH_A05G2200	202.301	572.386	1.4996	2.6229e-07	2.9335e-05
GH_D05G0139	100.378	345.869	1.783	2.6333e-07	2.9395e-05
GH_A05G0652	290.409	800.721	1.4627	2.6472e-07	2.9493e-05
GH_A09G1957	73.655	236.465	1.6805	2.6976e-07	2.9997e-05
GH_D13G2213	1005.39	2838.11	1.497	2.8509e-07	3.1641e-05
GH_A09G1925	61.7034	220.437	1.8361	2.8618e-07	3.1701e-05
GH_D07G1153	402.566	928.275	1.205	2.9995e-07	3.3099e-05
GH_A02G1801	948.175	430.058	-1.1408	3.0371e-07	3.345e-05
GH_A08G0422	460.276	126.832	-1.8593	3.0849e-07	3.3912e-05
GH_D11G1528	564.018	243.734	-1.2103	3.1054e-07	3.4008e-05
GH_D13G1744	46.007	298.782	2.6986	3.1032e-07	3.4008e-05
GH_A12G0530	120.539	297.354	1.3025	3.1461e-07	3.4389e-05
GH_A13G0387	559.352	278.977	-1.0033	3.3772e-07	3.6845e-05
GH_A05G2166	22.4091	137.539	2.6126	3.4012e-07	3.7037e-05
GH_D09G2252	12.3354	60.5587	2.2923	3.4526e-07	3.7527e-05
GH_D05G1523	112.68	364.657	1.6937	3.5714e-07	3.8745e-05
GH_D10G1118	200.713	619.521	1.6251	3.6253e-07	3.9256e-05
GH_D06G0224	5.59203	59.5349	3.4006	3.9633e-07	4.2756e-05
GH_D09G2623	132.091	326.965	1.3061	3.9719e-07	4.2769e-05
GH_D02G1964	47.5036	204.566	2.1046	4.0102e-07	4.3101e-05
GH_D06G1824	297.778	879.202	1.5615	4.0743e-07	4.3708e-05
GH_A05G0505	8271.97	2678.95	-1.6265	4.1089e-07	4.3998e-05
GH_D02G1233	1525.78	3126.94	1.0351	4.1454e-07	4.4248e-05
GH_D05G3801	201.383	496.23	1.3004	4.1475e-07	4.4248e-05
GH_D04G0999	236.423	615.919	1.3818	4.1924e-07	4.4644e-05
GH_D06G1444	23.6104	119.646	2.3388	4.2111e-07	4.4761e-05
GH_D04G1045	2.65921	37.5566	3.8132	4.2854e-07	4.5467e-05
GH_A09G0855	136.894	308.031	1.1699	4.3915e-07	4.6422e-05
GH_D09G1195	26.4558	133.345	2.3294	4.3844e-07	4.6422e-05
GH_A12G1309	2.32653	56.0839	4.5855	4.4156e-07	4.6592e-05
GH_D06G0983	15.3784	80.6313	2.3893	4.5618e-07	4.8047e-05
GH_A11G1757	23.1812	103.143	2.1487	4.5877e-07	4.8232e-05
GH_A06G0297	972.216	2276.43	1.2274	4.6135e-07	4.8414e-05
GH_A01G2500	964.934	2201.25	1.1897	4.71e-07	4.9338e-05
GH_A10G2658	1892.71	447.444	-2.0807	4.739e-07	4.9552e-05
GH_D07G2358	7.93223	97.7806	3.6183	4.8995e-07	5.1138e-05
GH_A06G0215	272.678	33.4021	-3.0287	4.9629e-07	5.1541e-05
GH_D04G0671	588.466	1491.48	1.3415	4.9493e-07	5.1541e-05
GH_D06G0718	862.627	262.781	-1.7147	4.9649e-07	5.1541e-05
GH_A04G1051	8.3705	51.3974	2.618	4.9939e-07	5.1667e-05
GH_D05G1323	1031	2612.45	1.3412	4.9948e-07	5.1667e-05
GH_D10G1811	0	27.5206	7.2171	5.0916e-07	5.2533e-05
GH_A06G0796	1251.67	536.383	-1.2223	5.2495e-07	5.4011e-05
GH_A05G2091	118.472	540.151	2.1875	5.4112e-07	5.5576e-05
GH_D03G1792	144.89	404.462	1.4809	5.485e-07	5.6234e-05
GH_A06G0251	25.8189	115.75	2.1648	5.6352e-07	5.7671e-05
GH_D05G2121	709.39	1768.23	1.3175	5.6932e-07	5.8162e-05
GH_A12G2382	2.29133	45.7167	4.2992	5.8658e-07	5.982e-05
GH_A01G1807	58.0392	215.656	1.8914	6.0595e-07	6.1687e-05
GH_A06G1406	6301.95	21403.2	1.7639	6.1724e-07	6.2615e-05
GH_D12G1476	68.013	178.414	1.3897	6.2792e-07	6.3588e-05
GH_A06G0451	0.647205	501.041	9.5741	6.3994e-07	6.4691e-05
GH_A10G0486	166.773	348.462	1.0631	6.5255e-07	6.5736e-05
GH_D04G1875	11.7405	57.3143	2.2882	6.5246e-07	6.5736e-05
GH_A05G1333	124.548	307.344	1.3031	6.5651e-07	6.602e-05
GH_D05G1926	225.719	497.783	1.1403	6.6066e-07	6.6321e-05
GH_A02G0409	5.98154	69.1927	3.5276	6.7236e-07	6.7262e-05
GH_D05G1469	105.806	256.854	1.2795	6.7703e-07	6.7613e-05
GH_D11G1989	14.4621	93.9808	2.6921	7.0541e-07	7.0326e-05
GH_D08G1195	2.58882	52.9839	4.3291	7.1216e-07	7.0876e-05
GH_A06G2329	320.968	671.634	1.0652	7.6198e-07	7.5445e-05
GH_D05G2397	192.224	544.69	1.5031	7.608e-07	7.5445e-05
GH_D06G1847	493.279	1190.22	1.2704	7.688e-07	7.599e-05
GH_D08G0287	8.69746	55.9161	2.6838	7.9268e-07	7.8217e-05
GH_A02G1696	74.7758	209.556	1.487	8.0679e-07	7.9473e-05
GH_A05G1673	43.6714	205.36	2.2309	8.1304e-07	7.9953e-05
GH_A10G2427	185.313	415.385	1.1643	8.2015e-07	8.0515e-05
GH_A13G2244	354.305	157.547	-1.1695	8.2294e-07	8.0653e-05
GH_A12G2409	38.3859	124.261	1.693	8.244e-07	8.0659e-05
GH_D12G0878	241.282	75.4476	-1.6761	8.2883e-07	8.0956e-05
GH_A06G2260	0	22.8748	6.9507	8.5864e-07	8.3726e-05
GH_D05G2373	95.8565	279.273	1.5421	8.6505e-07	8.4208e-05
GH_D06G0003	83.8332	429.003	2.3547	8.8337e-07	8.5848e-05
GH_D12G0432	16.2959	163.298	3.318	8.8778e-07	8.6131e-05
GH_D07G2444	11.3522	70.6308	2.6358	8.908e-07	8.6279e-05
GH_A09G2086	207.122	470.221	1.1822	9.1715e-07	8.8535e-05
GH_A03G0768	9535.75	3002.13	-1.6673	9.3503e-07	9.0099e-05
GH_A04G1533	151.783	584.846	1.9455	9.3647e-07	9.0099e-05
GH_D01G1303	69.1508	199.92	1.5323	9.5559e-07	9.1786e-05
GH_D09G0613	82.0721	235.963	1.5217	9.6594e-07	9.2626e-05
GH_A08G1843	68.8343	2.94004	-4.5467	9.8927e-07	9.4706e-05
GH_A10G2524	33.9362	258.495	2.9283	9.9148e-07	9.4761e-05
GH_A01G2014	1.34664	33.9578	4.6621	9.9478e-07	9.4919e-05
GH_A12G2755	791.782	1610.44	1.0242	1.0147e-06	9.6663e-05
GH_A01G1052	321.442	3113.67	3.2757	1.0412e-06	9.8861e-05
GH_A07G0118	29.7622	179.466	2.5893	1.0493e-06	9.937e-05
GH_A07G0559	68.424	178.266	1.3803	1.0649e-06	0.00010045
GH_A12G0786	104.581	275.392	1.3964	1.0734e-06	0.00010108
GH_D05G0048	321.06	733.955	1.1922	1.0782e-06	0.00010137
GH_D09G2134	204.067	544.179	1.4141	1.106e-06	0.00010382
GH_A07G0050	333.023	758.679	1.1875	1.1147e-06	0.00010446
GH_A07G0096	389.706	1262.11	1.6949	1.1352e-06	0.00010621
GH_D04G0434	1324.45	622.022	-1.0904	1.1885e-06	0.00011067
GH_D05G2176	231.049	492.241	1.0906	1.1878e-06	0.00011067
GH_A12G1675	96.9263	5.87987	-4.0411	1.2358e-06	0.0001147
GH_A01G0320	553.963	274.636	-1.0123	1.2578e-06	0.00011655
GH_D01G0859	19.3037	167.573	3.1123	1.3129e-06	0.00012127
GH_A01G1664	929.342	3079.96	1.7286	1.3194e-06	0.00012148
GH_A11G1308	69.4209	186.493	1.4246	1.3175e-06	0.00012148
GH_A03G0350	65.0598	183.497	1.4979	1.3401e-06	0.00012319
GH_D11G3371	49.1929	262.342	2.4126	1.3453e-06	0.00012347
GH_D03G0836	55.7446	165.75	1.5709	1.3925e-06	0.0001274
GH_D10G0821	5.04705	65.7345	3.706	1.4544e-06	0.00013264
GH_A06G1369	1.34664	31.4753	4.552	1.5028e-06	0.00013663
GH_A05G4265	3.91954	44.4862	3.4859	1.5658e-06	0.00014195
GH_D13G2042	58.2255	206.966	1.8293	1.5799e-06	0.00014297
GH_A10G0710	52.8116	174.186	1.7193	1.6072e-06	0.00014521
GH_A03G1858	183.489	2239.74	3.6092	1.6118e-06	0.0001454
GH_D04G1884	11.9835	62.5217	2.3797	1.6348e-06	0.00014724
GH_A10G2618	93.5956	309.203	1.7243	1.6477e-06	0.00014817
GH_D04G1589	13.8751	73.7598	2.4032	1.6573e-06	0.00014881
GH_D05G1380	1538.86	369.929	-2.0564	1.6696e-06	0.00014921
GH_D06G0469	78.9975	311.48	1.9787	1.6688e-06	0.00014921
GH_A03G2096	0	23.4724	6.9881	1.679e-06	0.00014982
GH_A12G0340	7.855	77.6432	3.2946	1.691e-06	0.00015066
GH_D08G1821	79.2028	208.785	1.3979	1.7125e-06	0.0001521
GH_A10G1988	114.065	311.797	1.4505	1.7309e-06	0.00015351
GH_A05G0726	9.83069	93.0762	3.2344	1.7741e-06	0.00015708
GH_D01G0915	24.4756	104.392	2.0877	1.7766e-06	0.00015708
GH_D09G1616	46.946	189.056	2.0067	1.7914e-06	0.00015815
GH_D08G1336	111.703	249.049	1.1554	1.8124e-06	0.00015975
GH_A09G0914	109.535	446.204	2.0255	1.8472e-06	0.00016257
GH_A09G1389	14277.1	5286.71	-1.4332	1.8638e-06	0.00016329
GH_D01G0625	700.705	2174.71	1.6339	1.878e-06	0.00016429
GH_D09G2478	4.56675	57.3359	3.6339	1.9053e-06	0.0001664
GH_A09G0285	341.68	721.1	1.0782	1.9155e-06	0.00016681
GH_A11G3345	555.89	172.171	-1.6905	1.9243e-06	0.00016732
GH_D12G2631	61.39	168.012	1.4529	1.9336e-06	0.00016788
GH_D03G0997	9756.76	3323.88	-1.5535	1.9595e-06	0.00016984
GH_D05G0990	927.832	392.582	-1.2406	1.9621e-06	0.00016984
GH_A03G1730	72.0927	292.888	2.0204	2.0009e-06	0.00017269
GH_A11G0060	249.254	583.127	1.226	2.0072e-06	0.00017297
GH_D06G1442	41.5776	121.905	1.5525	2.0389e-06	0.00017544
GH_A09G0415	263.563	913.962	1.7938	2.0724e-06	0.00017779
GH_A05G2342	9.57972	82.506	3.1004	2.092e-06	0.00017921
GH_A11G1128	111.515	272.835	1.2908	2.1696e-06	0.00018558
GH_A11G0386	91.8721	242.913	1.403	2.189e-06	0.00018668
GH_A10G2429	5547.82	2540.09	-1.1271	2.1996e-06	0.00018731
GH_D02G1484	56.6973	195.639	1.7859	2.2367e-06	0.00018992
GH_A02G0486	0	19.3122	6.7062	2.2545e-06	0.00019115
GH_D04G0402	0	30.2033	7.3512	2.2731e-06	0.00019244
GH_D11G2049	118.506	1229.47	3.3744	2.3157e-06	0.00019576
GH_A08G1792	19.4876	102.819	2.3944	2.3299e-06	0.00019639
GH_D08G1390	131.135	1871.06	3.8342	2.3266e-06	0.00019639
GH_A07G0207	64.4206	192.316	1.5784	2.3358e-06	0.00019651
GH_D09G1614	223.375	852.172	1.9309	2.3894e-06	0.00020023
GH_A13G1086	1.94161	38.9597	4.2963	2.396e-06	0.0002005
GH_D12G0107	67.9313	283.316	2.0588	2.4205e-06	0.00020226
GH_D02G1890	79.012	209.103	1.4041	2.459e-06	0.00020518
GH_D07G1800	90.6276	254.952	1.4921	2.5584e-06	0.00021286
GH_D01G1121	552.274	261.755	-1.0767	2.5646e-06	0.00021306
GH_A01G2030	107	309.219	1.5297	2.5728e-06	0.00021344
GH_A08G1839	106.967	263.847	1.3029	2.5839e-06	0.00021405
GH_D09G1287	714.55	317.483	-1.1704	2.5913e-06	0.00021436
GH_A11G3327	189.114	594.801	1.6524	2.6524e-06	0.0002191
GH_D04G2031	11.6951	63.6862	2.4441	2.6835e-06	0.00022072
GH_A06G1093	438.479	1284.21	1.5502	2.7384e-06	0.00022492
GH_A03G2046	589.699	248.248	-1.2484	2.7546e-06	0.00022593
GH_D10G0121	14.9742	78.4414	2.3863	2.8675e-06	0.00023485
GH_A01G1657	316.849	650.052	1.0364	3.0284e-06	0.00024733
GH_A07G1149	237.704	550.148	1.2103	3.0759e-06	0.00025086
GH_A02G2035	313.692	658.309	1.0691	3.0902e-06	0.00025167
GH_A07G0542	2.58882	54.7309	4.3785	3.21e-06	0.00026033
GH_A02G0412	390.969	878.323	1.1671	3.261e-06	0.00026409
GH_D09G0405	5.94971	59.3588	3.3114	3.3212e-06	0.00026859
GH_A07G0258	171.719	389.405	1.1804	3.343e-06	0.00026998
GH_A10G2419	631.845	272.655	-1.2123	3.3504e-06	0.00027019
GH_D09G2468	4.89943	59.3388	3.5842	3.4064e-06	0.00027433
GH_D04G1575	130.72	297.889	1.189	3.4534e-06	0.00027773
GH_A12G0690	26.734	98.4049	1.8792	3.4604e-06	0.0002779
GH_A12G1590	146.478	397.672	1.4398	3.4956e-06	0.00027996
GH_D03G1971	468.689	131.13	-1.8375	3.5454e-06	0.00028355
GH_D03G1030	581.662	247.663	-1.2314	3.5628e-06	0.00028454
GH_A05G0696	22.0924	158.409	2.8386	3.5677e-06	0.00028455
GH_A06G0401	1501.44	3265.29	1.1208	3.5966e-06	0.00028646
GH_A10G2465	612.963	1810.52	1.5624	3.6909e-06	0.00029235
GH_D05G1249	80.4007	192.397	1.2602	3.6886e-06	0.00029235
GH_A10G2586	104.545	423.275	2.0163	3.6965e-06	0.00029239
GH_A05G2194	1494.11	645.883	-1.2099	3.7249e-06	0.00029424
GH_A09G1975	180.483	374.569	1.0526	3.7324e-06	0.00029444
GH_D06G0265	57.6519	270.433	2.2307	3.7411e-06	0.00029471
GH_A01G1997	49.9754	135.795	1.4401	3.7748e-06	0.00029697
GH_A01G2241	0	23.7758	7.0066	3.8173e-06	0.00029924
GH_A05G1275	268.351	767.674	1.5159	3.8192e-06	0.00029924
GH_D02G0537	69.1678	231.625	1.7413	3.8104e-06	0.00029924
GH_D05G0385	33.1368	115.548	1.798	3.827e-06	0.00029945
GH_D13G0783	0.665363	172.365	8.0116	3.8507e-06	0.00030089
GH_A02G0800	63.1967	276.139	2.1273	3.8699e-06	0.00030157
GH_A05G2848	562.316	265.659	-1.0819	3.8696e-06	0.00030157
GH_D11G2992	951.761	1911.25	1.0057	3.9532e-06	0.00030724
GH_D13G0797	172.546	353.875	1.0358	4.0196e-06	0.00031156
GH_A08G1632	12.0437	62.1401	2.3667	4.069e-06	0.00031496
GH_D02G1414	128.714	398.865	1.6313	4.0751e-06	0.00031496
GH_D10G1641	29.9383	435.544	3.8611	4.0798e-06	0.00031496
GH_D08G1853	132.674	293.012	1.1425	4.1927e-06	0.00032281
GH_A07G0729	218.12	521.021	1.2557	4.2145e-06	0.00032407
GH_D03G1173	757.318	2075.93	1.4547	4.2484e-06	0.00032623
GH_A05G1538	217.545	435.688	1.0017	4.2794e-06	0.00032818
GH_A08G1085	85.4238	19.5681	-2.1251	4.3833e-06	0.00033526
GH_A07G2147	0	24.6228	7.0565	4.4787e-06	0.00034165
GH_D13G1671	1416.12	581.562	-1.2837	4.517e-06	0.00034412
GH_A01G0111	27.3392	118.143	2.1102	4.533e-06	0.00034443
GH_D12G0678	48.0292	168.264	1.806	4.5294e-06	0.00034443
GH_A11G2240	366.32	806.962	1.1388	4.548e-06	0.00034512
GH_A11G1287	10.0419	54.5193	2.4407	4.5594e-06	0.00034553
GH_D09G1940	1.34664	36.1539	4.7521	4.6198e-06	0.00034874
GH_D03G0161	78.1651	256.064	1.7108	4.6268e-06	0.00034881
GH_A03G0321	85.8576	199.625	1.2189	4.6919e-06	0.00035286
GH_A02G1585	45.8742	138.358	1.5902	4.711e-06	0.00035331
GH_A07G1203	0.647205	32.9927	5.6308	4.7056e-06	0.00035331
GH_D02G1989	108.631	292.922	1.4303	4.7306e-06	0.00035416
GH_D01G0391	3.97178	36.6343	3.196	4.7818e-06	0.00035723
GH_A08G0429	3707.88	7594.06	1.0343	4.8482e-06	0.00036173
GH_A11G1577	97.0589	9.50267	-3.3519	4.8587e-06	0.00036183
GH_D04G0016	577.166	264.942	-1.123	4.8622e-06	0.00036183
GH_D07G1952	41.606	137.682	1.7243	4.9027e-06	0.00036438
GH_A02G1904	550.731	1281.78	1.2186	5.0661e-06	0.00037508
GH_A01G1466	30.5435	125.243	2.0332	5.1062e-06	0.00037756
GH_A05G3393	168.98	378.741	1.164	5.1298e-06	0.00037876
GH_A11G2945	31.8379	154.222	2.2739	5.1502e-06	0.00037936
GH_D07G1262	28.5474	151.593	2.4067	5.2924e-06	0.00038934
GH_D13G0750	534.09	1091.56	1.0309	5.3189e-06	0.00039079
GH_D01G1993	437.872	911.676	1.058	5.3468e-06	0.00039235
GH_A08G0021	185.729	5282.28	4.8299	5.3812e-06	0.00039437
GH_D06G1803	1297.73	392.271	-1.7259	5.4615e-06	0.00039928
GH_D13G2217	93.699	218.098	1.2177	5.462e-06	0.00039928
GH_A01G0008	496.121	217.657	-1.1883	5.4778e-06	0.00039943
GH_A08G1404	28.5633	157.13	2.4604	5.4772e-06	0.00039943
GH_D05G2670	11.9516	57.5514	2.2626	5.5136e-06	0.00040153
GH_D09G1413	534.518	1260.02	1.2368	5.5855e-06	0.00040574
GH_A05G1373	1050.36	293.953	-1.837	5.5945e-06	0.00040589
GH_A08G2859	18.0467	72.9006	2.0132	5.6095e-06	0.00040646
GH_D07G0077	250.446	628.594	1.3272	5.636e-06	0.00040788
GH_D10G0976	724.913	264.725	-1.453	5.7018e-06	0.00041212
GH_D06G0307	258.272	857.16	1.7305	5.7117e-06	0.00041232
GH_A05G1657	61.0596	155.878	1.3526	5.7584e-06	0.00041311
GH_A07G1943	14.6427	65.5618	2.159	5.7413e-06	0.00041311
GH_A07G2500	11.4203	95.8715	3.0706	5.7507e-06	0.00041311
GH_D01G2483	2997.79	1363.58	-1.1364	5.7548e-06	0.00041311
GH_A05G0754	442.086	1007.44	1.1881	5.8064e-06	0.00041592
GH_A06G0741	537.287	137.332	-1.9677	5.8211e-06	0.00041592
GH_D04G0545	102.535	302.94	1.5614	5.8263e-06	0.00041592
GH_A11G2970	648.003	262.927	-1.3014	5.8627e-06	0.00041749
GH_D10G2113	71.3058	169.036	1.2452	5.8562e-06	0.00041749
GH_D13G2553	1436.79	580.13	-1.3083	5.9856e-06	0.00042519
GH_A02G0481	1048.89	524.397	-1.0002	6.0875e-06	0.0004319
GH_A02G0066	156.163	424.205	1.4413	6.1518e-06	0.00043592
GH_D05G3046	1.34664	45.9882	5.098	6.3397e-06	0.00044759
GH_A09G0346	318.991	754.706	1.242	6.3682e-06	0.00044851
GH_A13G0331	412.944	1062.08	1.3626	6.4034e-06	0.00045045
GH_A09G0671	121.98	344.574	1.4975	6.4238e-06	0.00045133
GH_A08G2159	0.647205	33.0936	5.6356	6.4409e-06	0.00045173
GH_D09G0616	56.1184	1.31759	-5.416	6.4451e-06	0.00045173
GH_A11G0999	190.114	623.366	1.7124	6.5473e-06	0.00045778
GH_D07G1809	212.276	477.132	1.1686	6.6245e-06	0.00046183
GH_D07G2083	0	17.6403	6.5759	6.6372e-06	0.00046183
GH_D04G1510	17715	8763.55	-1.0154	6.8022e-06	0.00047161
GH_A09G0436	13.8206	408.793	4.8844	6.8352e-06	0.00047333
GH_A09G1702	1.31257	38.8956	4.8704	6.8574e-06	0.00047388
GH_A05G0692	259.791	570.624	1.1345	6.8907e-06	0.00047434
GH_A10G0297	4.28854	57.3129	3.7318	6.8897e-06	0.00047434
GH_D02G0429	40.8679	145.497	1.832	6.8802e-06	0.00047434
GH_D09G0419	0	17.0188	6.5239	7.0576e-06	0.00048467
GH_D02G0068	13.8127	107.61	2.9563	7.2594e-06	0.00049676
GH_D10G0310	27.7935	195.874	2.8151	7.2845e-06	0.00049786
GH_D12G2312	110.961	267.592	1.2689	7.3164e-06	0.00049888
GH_A07G2353	314.792	648.434	1.042	7.3391e-06	0.00049984
GH_A13G1509	357.838	979.485	1.453	7.4781e-06	0.00050812
GH_A03G0700	415.404	987.752	1.2491	7.5442e-06	0.000512
GH_A05G0827	90.2834	241.146	1.4162	7.5569e-06	0.00051226
GH_A11G1046	347.075	792.875	1.1914	7.6604e-06	0.00051867
GH_A12G2599	41.2529	194.76	2.2393	7.7357e-06	0.00052316
GH_A05G1564	21.7903	71.0085	1.7048	7.7453e-06	0.0005232
GH_A08G0701	101.912	253.919	1.3171	7.8216e-06	0.00052773
GH_A01G1942	290.831	117.298	-1.3096	7.9051e-06	0.00053212
GH_D11G0545	93.5231	230.651	1.3017	7.901e-06	0.00053212
GH_D08G1026	346.849	1032.05	1.5725	7.983e-06	0.00053612
GH_A06G0203	153.291	25.1748	-2.6051	8.013e-06	0.00053713
GH_A13G0128	6.62874	73.8104	3.4726	8.0166e-06	0.00053713
GH_A13G0405	66.1294	908.844	3.7797	8.1931e-06	0.00054832
GH_D13G2188	169.029	392.954	1.2159	8.2889e-06	0.00055409
GH_D10G0223	25.2999	92.3422	1.8652	8.4191e-06	0.00056214
GH_D12G1829	65.204	255.965	1.971	8.4803e-06	0.00056558
GH_A02G0204	2119.81	4751.57	1.1644	8.5167e-06	0.00056622
GH_A08G1313	241.928	710.976	1.5553	8.5285e-06	0.00056622
GH_D09G0550	922.131	385.219	-1.2593	8.5125e-06	0.00056622
GH_D10G0553	52.6073	145.754	1.4681	8.5839e-06	0.0005679
GH_A04G1011	1724.93	4360.53	1.3378	8.6352e-06	0.00057064
GH_A03G0769	4750.16	13041.6	1.457	8.6551e-06	0.00057083
GH_A06G2367	199.078	478.344	1.2645	8.6578e-06	0.00057083
GH_D11G3763	27.2791	179.871	2.7175	8.7177e-06	0.00057413
GH_A09G2535	744.49	296.294	-1.329	8.7353e-06	0.00057463
GH_D04G1824	408.494	191.975	-1.0888	9.1549e-06	0.00059883
GH_D05G3024	86.2995	327.026	1.9233	9.3214e-06	0.00060697
GH_A07G0252	496.236	235.401	-1.0758	9.3476e-06	0.0006073
GH_A08G1491	3484.55	7861.57	1.1738	9.3475e-06	0.0006073
GH_D12G0562	325.251	62.1791	-2.3866	9.3579e-06	0.0006073
GH_A11G1898	37.9204	117.292	1.6264	9.4285e-06	0.00061051
GH_D05G2690	630.55	1542.44	1.2905	9.4416e-06	0.00061068
GH_D08G1598	1245.13	371.394	-1.7451	9.4765e-06	0.00061224
GH_A09G1947	0	17.2927	6.5473	9.5472e-06	0.00061612
GH_D09G1884	1485.77	3165.66	1.0912	9.6468e-06	0.00062186
GH_D02G0024	0.323602	27.253	6.241	9.67e-06	0.00062197
GH_D01G0200	208.533	495.485	1.2481	9.7213e-06	0.00062458
GH_A13G0782	233.831	550.838	1.2366	9.7363e-06	0.00062484
GH_A01G0450	0	16.9815	6.521	9.7544e-06	0.00062531
GH_A06G2294	0.323602	23.8625	6.0499	9.7825e-06	0.00062642
GH_A09G2114	4461.24	1999.69	-1.1576	9.8041e-06	0.00062678
GH_D09G1737	2567.51	1069.65	-1.2633	9.8098e-06	0.00062678
GH_A01G0634	383.922	1110.65	1.5321	1.0118e-05	0.00064502
GH_scaffold29929_objG0001	1192.29	509.033	-1.2277	1.0137e-05	0.00064557
GH_A12G1230	1092.37	379.531	-1.525	1.0459e-05	0.00066386
GH_D05G2427	11.2136	69.3402	2.6217	1.06e-05	0.00066988
GH_D11G1173	15.853	68.3416	2.1114	1.0649e-05	0.00067219
GH_D02G0442	403.492	181.796	-1.1501	1.0723e-05	0.00067611
GH_A03G0680	0.699437	28.1255	5.3809	1.0749e-05	0.00067629
GH_A13G2218	467.521	97.8931	-2.2554	1.0801e-05	0.00067883
GH_D02G2365	223.272	504.636	1.1769	1.0992e-05	0.00068936
GH_A04G1689	17806.4	6483.72	-1.4575	1.1032e-05	0.00069114
GH_D11G2976	26.6977	128.648	2.2645	1.1072e-05	0.00069288
GH_D13G2578	371.625	183.383	-1.0187	1.1124e-05	0.0006946
GH_A11G0723	118.885	2193.45	4.2052	1.1187e-05	0.00069779
GH_D05G3031	119.885	12.4619	-3.2656	1.1199e-05	0.00069779
GH_D08G1266	60.8257	240.642	1.9846	1.1243e-05	0.00069977
GH_A04G1254	27.1416	116.663	2.1	1.1471e-05	0.0007132
GH_A11G3369	605.91	263.499	-1.2013	1.1549e-05	0.00071731
GH_A05G4285	12096.9	4665.52	-1.3745	1.1721e-05	0.00072722
GH_D07G1705	1012.01	370.399	-1.4498	1.1761e-05	0.00072892
GH_D13G1552	1224.16	496.715	-1.3011	1.1984e-05	0.00074189
GH_A10G0115	308.725	643.352	1.0588	1.2103e-05	0.00074848
GH_D01G2223	116.364	250.035	1.1046	1.2153e-05	0.00075076
GH_A13G1736	76.7115	215.515	1.4884	1.2353e-05	0.00076233
GH_D02G0066	169.646	413.934	1.2866	1.2396e-05	0.00076417
GH_D08G2122	40.0312	114.372	1.5132	1.2624e-05	0.00077658
GH_A10G1963	581.193	1231.62	1.0833	1.2748e-05	0.00078001
GH_D08G1969	424.961	894.323	1.073	1.2724e-05	0.00078001
GH_D11G2975	49.7176	126.591	1.3469	1.2736e-05	0.00078001
GH_D07G0970	648.672	195.441	-1.7304	1.2797e-05	0.00078137
GH_A07G1739	2489.66	1001.04	-1.3144	1.2816e-05	0.00078171
GH_D11G3485	2.60698	38.4705	3.8631	1.2839e-05	0.00078229
GH_A11G2086	466.872	149.248	-1.6453	1.2856e-05	0.0007825
GH_D06G0286	76.0179	174.822	1.1999	1.287e-05	0.00078254
GH_D01G1968	7.26003	46.4923	2.6698	1.3036e-05	0.00079095
GH_D04G1387	82.8146	201.746	1.2826	1.3076e-05	0.00079254
GH_A06G0552	1106.94	290.62	-1.9292	1.3218e-05	0.00080031
GH_D01G0311	1.99385	30.7055	3.9382	1.3357e-05	0.00080704
GH_A11G1843	308.193	784.575	1.348	1.3459e-05	0.00081235
GH_D07G1519	146.891	330.707	1.1698	1.358e-05	0.0008188
GH_D12G0041	26.9577	100.449	1.8954	1.36e-05	0.00081918
GH_D12G1544	39.3397	109.88	1.4801	1.3759e-05	0.00082784
GH_A06G0438	133.874	274.417	1.0346	1.3853e-05	0.00083183
GH_D12G1462	1741.85	723.982	-1.2666	1.4012e-05	0.00083962
GH_A05G4352	853.761	404.311	-1.0782	1.4041e-05	0.0008405
GH_D07G0102	647.994	1750.57	1.4335	1.4252e-05	0.00085219
GH_A06G0029	391.166	840.115	1.1023	1.4314e-05	0.00085503
GH_A03G1518	5370.56	1950.72	-1.461	1.4717e-05	0.00087549
GH_D01G0277	82.5127	312.545	1.9205	1.4705e-05	0.00087549
GH_A03G0939	1.61801	36.2215	4.4558	1.5008e-05	0.00089192
GH_A09G0531	1065.83	332.009	-1.6825	1.5104e-05	0.00089482
GH_D12G1695	62.8683	169.459	1.4284	1.5393e-05	0.00091011
GH_D11G0408	472.697	1118.37	1.242	1.5445e-05	0.00091225
GH_A09G2584	19.4047	67.0623	1.7885	1.5568e-05	0.0009176
GH_A11G1497	352.768	166.821	-1.0804	1.5868e-05	0.00093247
GH_A01G0989	3050.14	1381.51	-1.1427	1.6252e-05	0.00095308
GH_D05G2721	16.0608	63.5892	1.9844	1.6291e-05	0.00095439
GH_A06G1168	95.7872	218.074	1.1878	1.6319e-05	0.0009551
GH_A02G1725	521.63	1096.12	1.0708	1.6361e-05	0.00095617
GH_D05G0494	791.179	349.945	-1.1768	1.681e-05	0.00098082
GH_A12G2782	78.9905	204.739	1.3729	1.6829e-05	0.00098093
GH_A09G2533	8.79174	83.6214	3.2395	1.6963e-05	0.00098775
GH_A01G1815	484.916	126.13	-1.9425	1.7013e-05	0.00098966
GH_D03G1808	0	74.3608	8.6513	1.7044e-05	0.0009905
GH_A05G1444	151.586	329.75	1.1203	1.7095e-05	0.00099246
GH_D10G0651	86.5734	5.22118	-4.0493	1.7118e-05	0.00099281
GH_A05G1570	10.4779	88.286	3.0672	1.7287e-05	0.0010006
GH_A12G0995	81.6145	175.076	1.1006	1.7488e-05	0.0010102
GH_A05G1501	202.797	534.991	1.3987	1.7613e-05	0.0010144
GH_A05G2136	26.5887	376.49	3.8218	1.7853e-05	0.0010241
GH_D01G1619	6.27107	46.0896	2.8692	1.8153e-05	0.0010372
GH_D04G0803	43.744	145.418	1.7323	1.8139e-05	0.0010372
GH_D09G1444	366.816	143.984	-1.3486	1.8282e-05	0.0010425
GH_A02G1173	98.9528	253.265	1.356	1.8446e-05	0.0010509
GH_D10G1973	1162.32	357.832	-1.6995	1.8787e-05	0.0010661
GH_D12G2219	37.8659	129.548	1.7749	1.8787e-05	0.0010661
GH_D11G1770	342.707	170.94	-1.003	1.8823e-05	0.001067
GH_D09G0948	12.2299	67.8352	2.4662	1.8958e-05	0.0010736
GH_A01G1071	1.94161	35.5918	4.1689	1.9131e-05	0.0010824
GH_A02G0448	327.05	777.554	1.2491	1.9373e-05	0.001095
GH_D01G0008	22.7521	0	-6.9748	1.9736e-05	0.0011123
GH_A05G1652	157.95	320.081	1.0183	1.99e-05	0.0011204
GH_A09G1668	312.884	779.748	1.3168	1.9926e-05	0.0011208
GH_A05G3496	8742.87	3958.82	-1.143	2.0079e-05	0.0011283
GH_D10G0236	36.618	138.876	1.9192	2.0334e-05	0.0011404
GH_D05G1164	11.2057	58.8573	2.3851	2.0465e-05	0.0011456
GH_A11G0105	12597.7	5985.8	-1.0735	2.062e-05	0.001153
GH_A05G4298	1368.88	663.774	-1.0442	2.1138e-05	0.0011787
GH_A12G1587	759.575	1642.84	1.1129	2.1287e-05	0.0011858
GH_D07G1148	1307.27	566.552	-1.2061	2.1307e-05	0.0011858
GH_D09G1338	6678.95	2816.72	-1.2456	2.1369e-05	0.0011881
GH_D13G1258	314.339	91.0078	-1.7876	2.1509e-05	0.0011948
GH_D05G1125	135.327	429.732	1.6664	2.1766e-05	0.0012078
GH_D11G3252	6.01785	44.1238	2.8733	2.1902e-05	0.0012142
GH_D10G2528	5138.41	2406.29	-1.0945	2.2232e-05	0.001229
GH_D01G2224	400.163	183.724	-1.1227	2.2344e-05	0.001234
GH_A08G0476	9.23572	71.7834	2.9525	2.2872e-05	0.0012613
GH_D06G0468	81.7406	236.096	1.5288	2.2949e-05	0.0012638
GH_A11G3220	141.275	456.173	1.6898	2.3143e-05	0.0012708
GH_D10G0172	921.967	435.104	-1.0834	2.3402e-05	0.0012838
GH_A13G2562	2073.63	891.565	-1.2177	2.3623e-05	0.0012947
GH_D04G0075	1273.01	599.647	-1.0861	2.3767e-05	0.0013002
GH_D03G0412	8.62707	54.117	2.6447	2.4048e-05	0.0013143
GH_A11G1830	66.6937	178.477	1.4202	2.414e-05	0.0013168
GH_D07G1893	136.238	527.923	1.9534	2.412e-05	0.0013168
GH_D07G1723	348.73	107.886	-1.6926	2.4307e-05	0.0013222
GH_A01G0678	0.647205	29.1736	5.4552	2.4548e-05	0.0013341
GH_A08G1992	47.0857	128.997	1.4529	2.4575e-05	0.0013343
GH_D09G0671	554.413	266.666	-1.056	2.4619e-05	0.0013354
GH_A07G1334	646.441	303.67	-1.0902	2.4671e-05	0.001337
GH_D12G2790	466.708	191.625	-1.2843	2.4746e-05	0.0013398
GH_D03G1155	517.195	236.385	-1.1295	2.4959e-05	0.0013478
GH_D13G1726	28.8812	96.741	1.7452	2.4964e-05	0.0013478
GH_D09G1010	96.2311	248.693	1.3693	2.547e-05	0.0013726
GH_A05G2339	0.647205	25.2418	5.2445	2.5511e-05	0.0013728
GH_A05G2426	194.349	526.745	1.4377	2.5523e-05	0.0013728
GH_D12G2203	337.408	989.775	1.5527	2.5596e-05	0.0013755
GH_A07G0410	13.2801	58.9141	2.1448	2.5664e-05	0.0013779
GH_D06G2210	161.421	54.3148	-1.5715	2.571e-05	0.0013791
GH_A12G2938	227.462	518.533	1.1881	2.5802e-05	0.0013825
GH_D08G1264	241.741	60.4337	-1.9994	2.5822e-05	0.0013825
GH_D10G0723	161.684	359.801	1.1542	2.5968e-05	0.001389
GH_A03G0339	1.94161	206.671	6.7216	2.6395e-05	0.0014093
GH_A10G0354	48.9183	130.307	1.4135	2.6617e-05	0.0014175
GH_D02G1935	53.6906	139.32	1.3743	2.6622e-05	0.0014175
GH_D07G2372	7851.76	3331.55	-1.2368	2.6647e-05	0.0014175
GH_A05G2674	22.8837	93.6162	2.029	2.6715e-05	0.0014198
GH_D06G0188	69.4008	8.18614	-3.0822	2.7168e-05	0.0014425
GH_D08G2480	12248.5	5689.68	-1.1062	2.7199e-05	0.0014429
GH_D12G2575	54.1334	150.791	1.4756	2.7579e-05	0.0014604
GH_A07G0292	43.0685	118.709	1.4645	2.7648e-05	0.0014606
GH_D11G2687	21.3781	89.5047	2.0647	2.761e-05	0.0014606
GH_D12G0881	69.7809	168.287	1.2693	2.7659e-05	0.0014606
GH_A07G0733	346.452	151.948	-1.1894	2.7824e-05	0.0014653
GH_D05G1739	229.183	461.79	1.0104	2.7808e-05	0.0014653
GH_D12G1621	27.0246	79.8038	1.5604	2.7781e-05	0.0014653
GH_A01G1608	13.2858	63.7844	2.2596	2.7995e-05	0.0014729
GH_A13G2411	70.645	177.81	1.3305	2.8201e-05	0.0014824
GH_D10G2466	0	16.3101	6.4629	2.8248e-05	0.0014836
GH_A09G2294	103.109	17.0552	-2.5952	2.8449e-05	0.0014924
GH_D05G0924	1113.72	3017.42	1.4379	2.8468e-05	0.0014924
GH_D04G0092	7047.04	2982.65	-1.2404	2.8696e-05	0.001503
GH_A12G0373	109.954	238.719	1.117	2.8781e-05	0.0015047
GH_D01G0042	149.318	31.7872	-2.2311	2.9004e-05	0.0015136
GH_A05G1485	0.970807	24.5336	4.6225	2.9114e-05	0.001518
GH_D13G0443	560.087	191.753	-1.5461	2.9181e-05	0.0015201
GH_D10G0098	3.25418	37.0127	3.4875	2.9361e-05	0.0015281
GH_A02G0838	17.2065	69.4029	2.0065	2.9478e-05	0.0015328
GH_A05G1506	1945.27	919.339	-1.0812	2.9686e-05	0.0015422
GH_D05G3457	2023.59	873.117	-1.2126	2.9795e-05	0.0015465
GH_A05G2523	406.466	842.624	1.0516	3.0039e-05	0.0015578
GH_D08G2175	49.1532	206.886	2.0721	3.0093e-05	0.0015592
GH_A08G1134	41.3232	121.378	1.5528	3.0144e-05	0.0015593
GH_D09G1313	991.877	403.358	-1.298	3.0148e-05	0.0015593
GH_D13G1383	58.5286	182.408	1.6371	3.0185e-05	0.0015598
GH_A05G3758	2196.13	735.932	-1.5772	3.0477e-05	0.0015735
GH_D04G0141	79.1813	215.953	1.4463	3.0564e-05	0.0015752
GH_A06G0395	121.442	296.323	1.2853	3.0801e-05	0.001586
GH_A12G1003	0	20.5947	6.7991	3.1154e-05	0.0016027
GH_A05G2428	32.0513	211.776	2.7207	3.1184e-05	0.0016028
GH_D06G0465	114.25	341.99	1.5808	3.1273e-05	0.0016059
GH_D07G1611	354.76	750.164	1.08	3.1534e-05	0.0016179
GH_A02G1544	14.2509	72.2926	2.3386	3.1861e-05	0.0016266
GH_A12G2753	55.3755	155.469	1.4866	3.1815e-05	0.0016266
GH_A12G2895	786.988	1673.2	1.0882	3.1869e-05	0.0016266
GH_A13G0803	90.8252	190.762	1.0708	3.1775e-05	0.0016266
GH_D03G0039	61.7476	299.125	2.2742	3.1871e-05	0.0016266
GH_A05G4141	93.3039	186.953	1.002	3.1963e-05	0.0016298
GH_D11G0197	16.0914	69.7227	2.1156	3.2082e-05	0.001633
GH_A05G1236	124.952	268.698	1.1046	3.2204e-05	0.0016377
GH_A08G1961	91.9504	204.457	1.1522	3.2232e-05	0.0016377
GH_D05G1003	9.39354	53.8252	2.5198	3.2314e-05	0.0016405
GH_D07G2484	364.697	868.564	1.2516	3.2519e-05	0.001648
GH_D02G2314	939.932	406.947	-1.2074	3.2694e-05	0.0016539
GH_A09G1889	126.091	324.578	1.3628	3.2814e-05	0.0016577
GH_A12G0066	33.6	95.2861	1.5009	3.3314e-05	0.0016806
GH_D13G2049	372.888	160.677	-1.2139	3.3337e-05	0.0016806
GH_A05G0177	24.4608	110.747	2.1789	3.3549e-05	0.0016889
GH_D09G1151	188.704	390.822	1.0513	3.3559e-05	0.0016889
GH_D07G1560	10.8447	231.439	4.4126	3.3611e-05	0.00169
GH_D09G1331	135.169	332.961	1.3002	3.3688e-05	0.0016924
GH_D02G0883	9.23572	61.7664	2.735	3.3978e-05	0.001704
GH_A06G2041	0	24.3111	7.0381	3.4059e-05	0.0017051
GH_D13G1352	80.1113	262.109	1.7096	3.405e-05	0.0017051
GH_A11G0544	324.281	90.8114	-1.8359	3.4479e-05	0.0017231
GH_A04G1465	51.6286	162.935	1.6553	3.4509e-05	0.0017232
GH_D05G2147	62.9659	163.632	1.3763	3.4784e-05	0.0017354
GH_A13G0659	145.618	548.148	1.9132	3.5147e-05	0.001752
GH_D08G0597	6422.06	3079.48	-1.0603	3.5321e-05	0.0017592
GH_D11G2584	32.1762	100.425	1.6423	3.5588e-05	0.0017694
GH_D09G1458	1100.76	375.495	-1.5514	3.5847e-05	0.0017781
GH_D09G1878	13.9375	56.5759	2.0164	3.5855e-05	0.0017781
GH_D05G2256	161.244	345.147	1.0976	3.5946e-05	0.0017811
GH_A11G2268	24.4915	99.9704	2.0256	3.6071e-05	0.0017858
GH_A05G0633	125.665	44.5588	-1.495	3.6402e-05	0.0018006
GH_A03G2434	259.803	614.795	1.242	3.6609e-05	0.0018062
GH_D04G0566	145.867	306.405	1.0705	3.6553e-05	0.0018062
GH_D13G2146	159.96	546.125	1.7714	3.6814e-05	0.0018132
GH_D08G2302	8.51812	83.66	3.2887	3.8263e-05	0.0018782
GH_D11G0249	91.309	236.961	1.3755	3.8575e-05	0.0018896
GH_D04G0111	8.249	47.3944	2.5143	3.8696e-05	0.001893
GH_D11G2682	657.288	1486.54	1.1771	3.9055e-05	0.0019089
GH_A05G4238	85.7579	261.276	1.6078	3.9261e-05	0.0019165
GH_D09G1048	6.75137	46.3571	2.7842	3.9482e-05	0.0019249
GH_D03G0520	0	14.4443	6.2868	3.9554e-05	0.0019268
GH_D10G2688	160.876	415.503	1.3683	4.017e-05	0.0019503
GH_A05G2374	1002.33	431.648	-1.2155	4.0325e-05	0.0019561
GH_A05G4344	10.6187	49.4271	2.2135	4.0467e-05	0.0019601
GH_A13G1581	57.5817	12.4862	-2.2072	4.0509e-05	0.0019601
GH_D12G0512	22.5113	87.8747	1.9608	4.0497e-05	0.0019601
GH_A11G0484	865.97	1866.85	1.108	4.0712e-05	0.0019667
GH_A06G0396	19.7783	89.6333	2.1749	4.1454e-05	0.0019942
GH_D12G0895	1021.44	490.923	-1.0569	4.1908e-05	0.0020127
GH_A11G0094	102.344	270.076	1.3992	4.2034e-05	0.002017
GH_D03G0521	60.9369	151.412	1.3131	4.2105e-05	0.0020188
GH_D01G0151	17.4245	66.597	1.9342	4.2278e-05	0.0020254
GH_D01G0305	594.844	289.263	-1.0402	4.238e-05	0.0020286
GH_A13G1345	3102.26	1434.98	-1.1123	4.2741e-05	0.0020442
GH_A13G1602	68.2538	170.669	1.3218	4.3001e-05	0.0020549
GH_D06G0527	6.90011	69.2437	3.3194	4.3091e-05	0.0020575
GH_D05G2625	187.841	406.111	1.1125	4.316e-05	0.0020591
GH_A09G1787	1783.77	829.205	-1.1052	4.3255e-05	0.002062
GH_A11G0785	7704.44	3514.53	-1.1323	4.3546e-05	0.0020741
GH_A11G2098	90.1225	289.893	1.6843	4.3837e-05	0.0020846
GH_A12G2640	6.90011	213.895	4.9506	4.4152e-05	0.0020978
GH_A02G1770	936.273	368.427	-1.3454	4.4268e-05	0.0021016
GH_D10G0116	98.2009	234.565	1.2557	4.4331e-05	0.0021028
GH_A01G0493	140.992	405.69	1.524	4.452e-05	0.0021101
GH_A10G2318	6.27107	45.8937	2.8633	4.4898e-05	0.0021245
GH_D01G2015	11.8416	57.8517	2.2934	4.4897e-05	0.0021245
GH_A08G0833	14.3611	124.679	3.1121	4.5216e-05	0.0021378
GH_D06G0283	870.083	1830.14	1.0727	4.5932e-05	0.0021681
GH_A04G1412	13486.2	6265.61	-1.1059	4.6643e-05	0.0021999
GH_A12G2574	5.87932	48.403	3.0282	4.6713e-05	0.0022014
GH_A07G0129	333.084	164.152	-1.0205	4.742e-05	0.0022274
GH_D11G0781	83.7469	26.479	-1.6594	4.7691e-05	0.0022383
GH_D05G0411	32.1932	112.584	1.8037	4.827e-05	0.0022637
GH_D05G1370	1930.78	3976.37	1.0423	4.8317e-05	0.0022641
GH_D10G2756	24.1872	357.309	3.8827	4.9663e-05	0.0023215
GH_A01G1347	260.877	86.8615	-1.586	5.0266e-05	0.0023402
GH_A05G1597	150.447	330.057	1.1324	5.0922e-05	0.0023632
GH_A11G1772	10510.8	4821.94	-1.1242	5.0923e-05	0.0023632
GH_A02G1811	3775	1432.42	-1.398	5.1052e-05	0.0023654
GH_D13G0683	55.8765	283.676	2.3426	5.1047e-05	0.0023654
GH_D10G2469	0	21.0055	6.8273	5.1563e-05	0.0023846
GH_D02G0886	2833.71	892.664	-1.6664	5.1881e-05	0.0023942
GH_D03G0774	4.67121	29.4685	2.6542	5.2454e-05	0.0024168
GH_D02G0426	51.4005	2411.77	5.5524	5.2551e-05	0.0024193
GH_A07G1759	400.802	173.515	-1.2075	5.2644e-05	0.0024198
GH_D12G1866	10141.3	4412.3	-1.2006	5.2645e-05	0.0024198
GH_A07G2301	4.31129	39.2574	3.1808	5.3047e-05	0.0024344
GH_A10G1852	1396.48	2811.8	1.0096	5.3631e-05	0.0024553
GH_D07G1923	547.333	257.331	-1.0884	5.3589e-05	0.0024553
GH_D10G1503	20922.4	9562.1	-1.1296	5.5006e-05	0.0025064
GH_A04G1126	19.4184	62.8163	1.6936	5.5198e-05	0.0025132
GH_D03G0145	701.958	259.021	-1.4382	5.5356e-05	0.0025164
GH_D10G1929	51.6081	126.773	1.2943	5.5458e-05	0.0025171
GH_D09G1916	110.356	353.714	1.6791	5.5664e-05	0.0025244
GH_D05G3553	260.29	127.299	-1.0314	5.598e-05	0.0025335
GH_D06G1132	32.9801	97.259	1.5581	5.594e-05	0.0025335
GH_D03G0248	2033.89	708.15	-1.522	5.6257e-05	0.0025397
GH_D04G1434	194.934	411.701	1.0779	5.6517e-05	0.0025491
GH_A04G1468	511.778	1721.87	1.7502	5.7156e-05	0.002574
GH_D07G1129	922.721	15292.7	4.0508	5.7351e-05	0.0025787
GH_A08G1800	195.913	58.5147	-1.7424	5.7732e-05	0.0025938
GH_D12G2781	80.193	213.773	1.4142	5.8365e-05	0.0026161
GH_A05G2772	74.5713	188.792	1.3399	5.8432e-05	0.0026171
GH_A06G1791	247	638.445	1.3695	5.861e-05	0.0026231
GH_A08G1735	28.5007	78.8449	1.4686	6.0461e-05	0.0026976
GH_D07G2082	121.645	435.141	1.8379	6.0765e-05	0.002709
GH_A01G0326	7.88908	55.6348	2.8096	6.1176e-05	0.0027253
GH_A08G2795	629.478	1372.72	1.125	6.2059e-05	0.0027566
GH_D11G2654	582.801	199.918	-1.5433	6.2372e-05	0.0027657
GH_A05G1405	62.773	138.136	1.1367	6.2811e-05	0.002781
GH_A02G1061	6607.42	2457.96	-1.4266	6.3123e-05	0.0027917
GH_D13G2451	123.825	35.7509	-1.7917	6.3151e-05	0.0027917
GH_A01G2347	62.8467	141.621	1.1715	6.3397e-05	0.0028005
GH_D01G1019	2878.86	1322	-1.1228	6.4385e-05	0.0028399
GH_D07G0103	1.99385	25.2417	3.6551	6.4387e-05	0.0028399
GH_D06G1783	59.9357	7.21003	-3.0543	6.4684e-05	0.0028486
GH_A12G2577	63.5234	262.061	2.0425	6.5263e-05	0.0028697
GH_A07G2040	561.35	1627.24	1.5354	6.5507e-05	0.0028776
GH_D13G0780	594.133	1356.72	1.1911	6.7166e-05	0.00294
GH_D07G1200	390.493	158.215	-1.303	6.8041e-05	0.0029761
GH_D09G1470	2742.01	930.471	-1.5591	6.851e-05	0.0029943
GH_A10G1384	6932.23	3208.9	-1.1112	6.9265e-05	0.0030227
GH_A04G0981	44.3423	124.837	1.4917	6.9704e-05	0.0030396
GH_A04G1243	13.3846	48.4318	1.8548	6.9858e-05	0.003044
GH_D04G2062	2732.81	1138.32	-1.2634	7.0249e-05	0.0030587
GH_D06G0031	785.129	301.63	-1.38	7.0541e-05	0.0030668
GH_A05G3024	151.824	21.2811	-2.834	7.0858e-05	0.0030783
GH_D10G0921	71.6169	195.244	1.4468	7.1039e-05	0.003082
GH_D02G2215	50.6896	130.949	1.3678	7.2229e-05	0.0031238
GH_A10G1087	32.3249	92.1872	1.5141	7.232e-05	0.0031254
GH_A06G1591	70.8358	188.527	1.4126	7.3022e-05	0.0031487
GH_A12G2940	0	15.0061	6.3426	7.2976e-05	0.0031487
GH_A09G2115	248.581	700.371	1.4946	7.369e-05	0.0031709
GH_D11G1929	26.5603	85.2578	1.6788	7.3703e-05	0.0031709
GH_D08G2075	26.8509	84.9836	1.6631	7.3811e-05	0.0031732
GH_D01G1383	3.25418	33.7512	3.3548	7.4134e-05	0.0031848
GH_D13G0484	5421.1	2688.42	-1.0118	7.4322e-05	0.0031905
GH_A03G0153	9.53657	53.3354	2.4748	7.4498e-05	0.0031956
GH_A11G0668	5.843	68.2847	3.5347	7.4969e-05	0.0032114
GH_D13G2562	114.408	11.1747	-3.356	7.4977e-05	0.0032114
GH_A01G1298	96.8124	238.205	1.2976	7.5034e-05	0.0032115
GH_D05G0343	2495.21	254.049	-3.2959	7.5121e-05	0.0032128
GH_D08G2391	15.2808	59.2237	1.9506	7.5592e-05	0.0032306
GH_D12G1319	8.44997	40.3322	2.2601	7.5722e-05	0.0032337
GH_A06G1586	221.617	468.438	1.0793	7.6093e-05	0.0032472
GH_A06G0198	521.815	1192.16	1.1919	7.6175e-05	0.0032477
GH_D08G2292	9.18573	52.9702	2.518	7.6217e-05	0.0032477
GH_D05G1775	1787.11	46844.2	4.7121	7.6687e-05	0.0032653
GH_D05G0627	298.391	832.673	1.4803	7.7066e-05	0.0032748
GH_A03G0259	6.21883	47.1832	2.9118	7.7885e-05	0.0033038
GH_D05G0569	90.3939	19.9704	-2.1769	7.7895e-05	0.0033038
GH_A08G1540	374.834	186.952	-1.0039	7.8531e-05	0.0033242
GH_A08G1909	119.504	305.078	1.3515	7.8675e-05	0.0033277
GH_A08G2055	192.599	455.706	1.2425	7.8816e-05	0.0033277
GH_A09G1366	15.6089	58.5215	1.9025	7.8842e-05	0.0033277
GH_D02G0760	86.0099	234.733	1.4477	7.937e-05	0.0033475
GH_A12G2335	16.0881	67.9915	2.0797	8.087e-05	0.0034008
GH_D02G0190	476.032	228.195	-1.0603	8.1115e-05	0.0034086
GH_A03G1296	45.5846	121.614	1.4133	8.1226e-05	0.0034109
GH_D12G1648	5.52736	61.1563	3.4556	8.1949e-05	0.0034387
GH_A10G0516	3.95362	47.0928	3.5657	8.212e-05	0.0034396
GH_D09G1708	3261.98	1422.14	-1.1976	8.2038e-05	0.0034396
GH_D12G1998	50.9224	11.7606	-2.1122	8.2256e-05	0.0034416
GH_D11G0960	1369.32	549.316	-1.3176	8.2415e-05	0.0034457
GH_A13G2545	0	12.7848	6.1109	8.322e-05	0.0034769
GH_A05G3713	98.6906	20.911	-2.2371	8.4028e-05	0.0035031
GH_A01G1129	81.7291	219.032	1.4208	8.6032e-05	0.0035789
GH_D03G0415	34.7946	152.535	2.1302	8.6847e-05	0.0036014
GH_D03G1623	159.939	323.089	1.0142	8.678e-05	0.0036014
GH_A03G2075	12.7533	86.9253	2.7619	8.7364e-05	0.0036109
GH_D08G1481	125.389	322.12	1.3613	8.7555e-05	0.0036162
GH_A03G1440	389.146	134.753	-1.5298	8.7756e-05	0.0036194
GH_A06G1108	16.6002	79.2703	2.2526	8.7758e-05	0.0036194
GH_D05G2217	54.6216	128.218	1.2292	8.7986e-05	0.0036262
GH_A05G1029	64.3728	143.878	1.1608	8.8138e-05	0.0036284
GH_D10G2712	228.276	113.333	-1.0103	8.8163e-05	0.0036284
GH_D02G1306	4357.55	2029.43	-1.1024	8.8232e-05	0.0036286
GH_A03G1640	32.6076	94.201	1.5281	8.8708e-05	0.0036456
GH_A12G2427	2.65921	27.1271	3.3448	8.8985e-05	0.0036544
GH_A08G2287	3022.03	1494.75	-1.0155	8.9252e-05	0.0036628
GH_D10G0061	14.9368	93.5399	2.6443	8.9521e-05	0.0036712
GH_A03G1183	36.7066	172.488	2.2288	9.0124e-05	0.0036933
GH_A08G0677	169.021	38.9838	-2.1155	9.0236e-05	0.0036953
GH_A07G2488	5.9997	40.3059	2.7451	9.0852e-05	0.0037179
GH_A05G0486	2.36968	28.1067	3.5766	9.1099e-05	0.0037253
GH_A01G1235	15.3603	53.9642	1.8113	9.2288e-05	0.0037633
GH_D13G2245	75.96	27.1871	-1.4819	9.2609e-05	0.0037737
GH_D12G1344	7.97763	42.7525	2.4181	9.2679e-05	0.0037739
GH_D09G0698	2427.88	988.14	-1.2968	9.3077e-05	0.0037848
GH_A08G0685	72.1119	159.898	1.148	9.3349e-05	0.0037932
GH_A06G0216	700.22	1597.77	1.1901	9.3611e-05	0.0038012
GH_A04G1053	261.243	595.023	1.1871	9.4423e-05	0.0038261
GH_A13G1418	693.379	1439.87	1.0539	9.4372e-05	0.0038261
GH_A09G1009	103.407	222.844	1.1067	9.4542e-05	0.0038282
GH_A07G0977	482.348	160.612	-1.5862	9.4811e-05	0.0038337
GH_A08G2452	6339.82	2557.14	-1.3099	9.4765e-05	0.0038337
GH_D11G1790	5.19579	50.7088	3.2722	9.4909e-05	0.003835
GH_D04G0205	52.0683	1.96393	-4.7273	9.5669e-05	0.0038603
GH_D05G1594	0	12.7786	6.1103	9.6211e-05	0.0038795
GH_D11G2089	221.885	91.9742	-1.2696	9.6445e-05	0.0038829
GH_A06G1773	1246.82	546.189	-1.1906	9.7207e-05	0.0039033
GH_D13G1191	58.9692	134.453	1.1873	9.7364e-05	0.0039069
GH_D11G1372	6.07009	33.0557	2.4497	9.834e-05	0.0039379
GH_A03G1838	0.647205	22.2594	5.0653	9.9038e-05	0.0039576
GH_D04G0567	103.482	23.9112	-2.1124	0.00010099	0.00403
GH_D05G2138	188.636	67.2388	-1.4878	0.00010112	0.00403
GH_A08G2012	63.797	207.545	1.6998	0.00010123	0.0040313
GH_A08G2485	1737.82	569.173	-1.6102	0.00010172	0.0040473
GH_D12G2364	169.584	437.269	1.366	0.00010177	0.0040473
GH_D07G2215	33.9872	87.984	1.3701	0.00010256	0.0040758
GH_A13G2389	263.344	576.344	1.1292	0.00010292	0.0040825
GH_D01G1620	0.647205	20.6048	4.953	0.00010294	0.0040825
GH_D10G2518	3596.67	1686.21	-1.0928	0.0001028	0.0040825
GH_A07G0894	333.423	795.428	1.2544	0.00010366	0.0040998
GH_A13G1829	32.7076	97.9311	1.5812	0.00010359	0.0040998
GH_D04G1880	123.017	281.328	1.1923	0.00010362	0.0040998
GH_A10G0224	48.5561	163.928	1.7525	0.00010377	0.0041008
GH_D08G1572	613.992	264.622	-1.2143	0.00010391	0.0041008
GH_D11G0612	77.1954	165.359	1.0982	0.00010391	0.0041008
GH_D09G0615	30.6841	87.7776	1.5145	0.0001043	0.0041113
GH_D13G2305	155.261	349.118	1.1698	0.00010448	0.0041155
GH_A07G2160	39.3408	180.218	2.1923	0.00010488	0.0041283
GH_A09G0249	360.839	735.508	1.0273	0.00010512	0.0041351
GH_A08G1333	7.47692	45.8568	2.6239	0.00010614	0.004161
GH_D03G0115	52.0362	119.192	1.194	0.00010612	0.004161
GH_A13G1182	99.567	217.75	1.1289	0.00010646	0.0041678
GH_D01G0392	45.5857	106.44	1.2235	0.00010732	0.0041928
GH_D08G0444	1367.85	566.8	-1.2709	0.00010741	0.0041934
GH_A05G2551	4840.07	1713.25	-1.4983	0.00010753	0.0041955
GH_A09G0454	49.3793	110.907	1.1686	0.00010775	0.0041985
GH_D13G1629	127.262	1507.99	3.5664	0.0001077	0.0041985
GH_A01G1877	0.332681	20.6891	5.8435	0.00010795	0.0042035
GH_D11G0699	0	14.4556	6.288	0.00010804	0.0042041
GH_A06G0824	73.4132	197.922	1.4294	0.0001082	0.0042045
GH_D01G1131	1.99385	27.3992	3.7747	0.00010898	0.0042264
GH_D01G2106	5469.79	2327.83	-1.2325	0.00010929	0.0042326
GH_A10G2205	0	11.7849	5.9936	0.00010982	0.0042503
GH_A01G1081	445.141	184.335	-1.2714	0.00011021	0.0042599
GH_D07G1362	1742.93	870.719	-1.0011	0.00011104	0.0042828
GH_A06G0300	33.7704	103.065	1.6092	0.00011118	0.004283
GH_A12G2875	421.079	173.314	-1.2807	0.00011158	0.0042955
GH_A11G0915	185.479	497.649	1.4236	0.00011292	0.0043412
GH_A06G0024	11959.2	5790.01	-1.0465	0.000113	0.0043414
GH_A13G2308	140.411	303.105	1.1106	0.00011307	0.0043414
GH_D09G0381	237.783	70.8757	-1.7464	0.00011367	0.0043587
GH_A05G4333	100.651	219.536	1.1238	0.00011456	0.004385
GH_A07G1975	46.87	153.672	1.71	0.00011506	0.0043965
GH_A12G0187	188.521	71.9616	-1.3896	0.00011511	0.0043965
GH_A04G1076	84.1716	27.4853	-1.6132	0.00011826	0.0044899
GH_A11G0830	114.469	274.062	1.2589	0.00011865	0.0045017
GH_A11G3224	74.7531	158.18	1.0815	0.00011931	0.0045177
GH_A09G1692	49.5576	130.853	1.4008	0.00011964	0.0045274
GH_A03G2232	66.0408	202.198	1.6128	0.00011995	0.0045303
GH_D08G1755	32.1954	92.7913	1.5278	0.00012003	0.0045303
GH_D12G2404	101.244	242.612	1.2596	0.00011988	0.0045303
GH_D11G1644	7.855	51.7928	2.7105	0.00012061	0.0045493
GH_D08G2085	4173.21	1697.73	-1.2975	0.00012076	0.004552
GH_D10G1502	8310.25	4034.4	-1.0425	0.00012094	0.0045558
GH_A08G2147	7.34634	39.911	2.4401	0.00012134	0.004568
GH_D07G2582	42.3271	6.57625	-2.6882	0.00012146	0.0045693
GH_A08G2146	220.313	452.463	1.0384	0.00012274	0.0046145
GH_D13G1855	30.8954	2.94036	-3.3905	0.00012285	0.0046155
GH_D08G1562	395.418	180.741	-1.129	0.0001232	0.0046258
GH_A09G0755	221.277	54.7326	-2.0148	0.00012336	0.0046277
GH_D11G1115	7.36674	44.3278	2.5893	0.00012341	0.0046277
GH_D07G0044	456.289	199.981	-1.19	0.00012349	0.0046278
GH_D09G1254	54.4275	14.7741	-1.8822	0.00012388	0.0046393
GH_D09G1970	1064.78	2558.29	1.2644	0.00012472	0.0046627
GH_A02G1872	726.036	293.868	-1.3049	0.00012572	0.004693
GH_A02G0328	323.873	137.944	-1.2308	0.00012682	0.0047188
GH_A09G0095	771.661	1610.48	1.0614	0.00012661	0.0047188
GH_D12G0331	271.526	617.258	1.184	0.00012666	0.0047188
GH_A05G1595	18.8234	75.0372	1.9967	0.00012716	0.0047258
GH_A12G1546	70.0807	16.7013	-2.0675	0.0001272	0.0047258
GH_D03G0038	20.279	128.045	2.654	0.00012926	0.0047799
GH_D10G1284	8.73154	70.1413	3.0067	0.00012961	0.0047826
GH_D09G1126	11.3965	95.7696	3.0638	0.0001299	0.0047874
GH_D09G0223	475.004	200.862	-1.2413	0.00013008	0.0047909
GH_D06G2184	1084.14	2444.01	1.1725	0.00013041	0.0048
GH_A05G0123	18.6508	79.2689	2.0859	0.00013087	0.0048123
GH_D13G1114	9.54341	60.3902	2.655	0.00013098	0.0048123
GH_A07G2594	184.749	85.4872	-1.1118	0.00013122	0.0048125
GH_A11G3394	84.9994	265.395	1.6421	0.00013119	0.0048125
GH_D12G1212	1.94161	28.505	3.8494	0.00013125	0.0048125
GH_D12G2072	4063.18	1870.21	-1.1194	0.00013296	0.004866
GH_D07G0877	0	12.4382	6.0715	0.00013443	0.0049136
GH_A10G0212	40.0903	406.732	3.3421	0.00013859	0.0050529
GH_A01G0030	581.961	279.753	-1.0563	0.00013924	0.0050642
GH_A06G0909	38.7401	112.298	1.5319	0.00013899	0.0050642
GH_D08G2170	46.0331	134.316	1.5421	0.00013982	0.0050786
GH_A10G0921	30.7343	455.768	3.8889	0.00014049	0.0050994
GH_A10G1631	63454.8	29575.3	-1.1013	0.00014126	0.0051213
GH_D09G2382	6.28015	45.7571	2.8588	0.00014448	0.0052248
GH_D11G3760	7.32818	52.1232	2.828	0.00014596	0.0052683
GH_D09G1544	0.647205	22.3369	5.0712	0.0001461	0.00527
GH_D03G0274	25.0002	71.0813	1.5051	0.00014744	0.0053018
GH_A12G1932	100.179	267.621	1.4166	0.00014895	0.0053496
GH_D04G0740	18.5475	99.5156	2.4254	0.00014953	0.0053636
GH_A02G1134	212.665	54.2663	-1.9697	0.00014977	0.005369
GH_A07G0498	20.5924	74.0921	1.8438	0.00015022	0.0053752
GH_A11G0732	2580.55	1144.59	-1.1728	0.00015124	0.0054048
GH_A09G2425	1348.47	2846.14	1.0775	0.00015158	0.0054104
GH_A05G1105	1585.62	773.437	-1.0355	0.00015443	0.005502
GH_D02G2553	2.9215	33.9395	3.5185	0.00015466	0.0055034
GH_D08G2631	6.66506	69.6892	3.3844	0.00015496	0.0055106
GH_A02G0510	347.439	161.246	-1.1077	0.00015545	0.0055248
GH_A04G1537	368.118	772.909	1.0697	0.00015667	0.0055576
GH_D08G2798	21.5291	71.3422	1.7239	0.00015658	0.0055576
GH_A09G0781	509.906	208.45	-1.2903	0.00015723	0.0055743
GH_D10G0780	6.54468	53.804	3.0293	0.00015742	0.0055775
GH_D01G0887	800.495	387.827	-1.0456	0.00015834	0.0056067
GH_D10G1294	5650.99	1974.31	-1.5171	0.00016054	0.005681
GH_D10G2365	105.861	328.265	1.6323	0.0001609	0.0056869
GH_D09G0870	3.30641	31.9251	3.2634	0.00016109	0.0056902
GH_A05G2670	631.992	1523.13	1.2689	0.00016149	0.0057008
GH_D10G0307	6800.42	2348.83	-1.5337	0.00016295	0.0057419
GH_D08G1813	5.04705	28.132	2.4821	0.00016324	0.0057483
GH_A11G0189	3.02596	25.1433	3.0581	0.00016391	0.005765
GH_A12G1401	19.6193	74.4368	1.9214	0.00016455	0.0057805
GH_D09G2260	322.736	723.809	1.1647	0.00016478	0.0057852
GH_D05G2115	38.8367	108.881	1.4896	0.00016624	0.0058257
GH_D09G0382	322.368	679.706	1.0761	0.00016718	0.005855
GH_D02G1082	2443.48	1221.16	-1.0006	0.00016746	0.0058616
GH_A07G0773	1.34664	25.5075	4.248	0.0001696	0.0059257
GH_A08G1253	1111.74	522.79	-1.0883	0.00017006	0.0059381
GH_A08G2427	21.9935	73.0609	1.7298	0.0001708	0.0059496
GH_D08G0154	86.3516	34.0497	-1.342	0.00017062	0.0059496
GH_D08G0585	3.35865	25.5226	2.928	0.00017101	0.0059534
GH_A10G2651	29.4239	331.327	3.4913	0.00017346	0.006013
GH_D13G0858	60.0127	128.175	1.0953	0.00017335	0.006013
GH_D11G2881	102.893	222.017	1.1083	0.00017376	0.0060198
GH_D02G0474	192.067	82.0784	-1.2257	0.00017413	0.0060233
GH_D03G1659	3367.62	1680.01	-1.0032	0.00017427	0.0060233
GH_A02G1570	72.8716	157.497	1.1098	0.00017636	0.0060832
GH_A03G1660	1802.08	3783.39	1.0699	0.00017643	0.0060832
GH_D09G0496	21.8277	1.31131	-4.0602	0.00017622	0.0060832
GH_A12G2305	18.1444	70.8124	1.9586	0.0001772	0.0061003
GH_D08G1617	9.83069	77.7134	2.9764	0.00017724	0.0061003
GH_D01G1029	899.561	389.089	-1.2089	0.00017839	0.0061327
GH_D07G0267	120.411	268.023	1.1541	0.00017973	0.0061678
GH_A13G0397	28.2658	101.692	1.8485	0.00018004	0.0061699
GH_D06G0201	231.174	675.455	1.5465	0.00018003	0.0061699
GH_D09G1548	2.32653	21.9345	3.2303	0.00018047	0.0061785
GH_A07G1705	2155.65	1077.69	-1	0.00018114	0.0061978
GH_A07G1384	50.215	127.258	1.3434	0.00018278	0.0062426
GH_D05G1876	2.58882	34.6281	3.7201	0.00018375	0.0062647
GH_A07G0141	968.961	331.511	-1.5472	0.0001841	0.006273
GH_A01G0247	692.308	344.741	-1.0057	0.00018496	0.0062942
GH_D08G1426	1025.55	2753.72	1.4251	0.00018505	0.0062942
GH_D03G0648	1.39887	29.1842	4.4163	0.00018598	0.0063221
GH_A11G0623	1.29441	22.5575	4.0922	0.00018696	0.0063419
GH_D03G0258	1129.73	542.892	-1.0573	0.000187	0.0063419
GH_A04G1485	512.14	251.078	-1.028	0.0001888	0.006385
GH_A06G0976	95.2343	205.643	1.1108	0.0001887	0.006385
GH_A05G0636	213.595	457.746	1.1002	0.00018917	0.0063916
GH_A08G2403	22.8769	76.4872	1.7377	0.00018924	0.0063916
GH_A12G2763	471.252	201.569	-1.2254	0.00018996	0.0064123
GH_A13G1737	0.647205	21.5392	5.0198	0.00019189	0.0064717
GH_D05G1174	63.2589	144.156	1.1867	0.00019206	0.0064717
GH_A01G1825	50.4558	8.47843	-2.5698	0.00019221	0.0064729
GH_D08G0959	833.167	2132.63	1.3558	0.00019238	0.0064749
GH_D01G0515	3033.53	1371.69	-1.145	0.00019266	0.0064808
GH_D10G2565	70.7517	154.334	1.1257	0.00019372	0.0065126
GH_A11G3492	1386.77	631.699	-1.1344	0.00019449	0.0065344
GH_D12G0319	171.772	406.398	1.2416	0.00019468	0.0065372
GH_D12G2395	41.0043	105.613	1.3663	0.00019521	0.0065512
GH_D10G2271	3861.21	1744.93	-1.1459	0.0001954	0.006552
GH_D11G1990	12.3616	43.2358	1.8046	0.00019546	0.006552
GH_A06G1265	74.25	152.535	1.0382	0.00019628	0.0065755
GH_A05G2650	5.843	157.334	4.7447	0.00019748	0.0066045
GH_D10G1211	27.9387	132.978	2.2494	0.00019747	0.0066045
GH_D03G1597	13.0928	50.4583	1.9473	0.00020015	0.0066781
GH_D11G1153	211.367	498.54	1.237	0.00020046	0.0066848
GH_A06G1050	154.309	66.4143	-1.2156	0.00020297	0.0067451
GH_D05G2220	1388.1	624.677	-1.1519	0.00020325	0.0067505
GH_A06G0558	1.29441	26.5324	4.3289	0.0002039	0.0067682
GH_D12G2322	0	11.4499	5.9521	0.00020507	0.0067993
GH_A09G0300	316.826	645.689	1.027	0.00020765	0.006869
GH_D05G1420	36.7259	98.9892	1.4296	0.00020797	0.0068756
GH_A07G0197	1053.13	2149.89	1.0294	0.00020826	0.006879
GH_A10G0415	73.4691	248.685	1.7605	0.00020831	0.006879
GH_A12G1327	0	11.7361	5.9882	0.00020975	0.0069222
GH_D11G0677	4.01605	54.9792	3.7743	0.00020986	0.0069222
GH_D07G1130	45.0965	143.262	1.6669	0.00021147	0.0069634
GH_A05G0731	21.4496	60.1686	1.4885	0.00021177	0.0069695
GH_A09G1359	1038.51	2173.29	1.0652	0.00021221	0.0069758
GH_A09G1712	45.4517	110.32	1.2784	0.0002125	0.0069816
GH_A01G0198	602.257	281.203	-1.0988	0.00021298	0.0069933
GH_D07G0241	64.7974	200.182	1.6253	0.00021311	0.0069936
GH_D08G1996	2.58882	40.9697	3.965	0.00021327	0.0069949
GH_D11G1554	74.4714	169.103	1.1813	0.0002142	0.0070135
GH_A07G1598	339.43	681.241	1.0044	0.0002155	0.0070401
GH_A12G0635	31.8731	86.4329	1.4398	0.00021547	0.0070401
GH_D12G1417	92.8824	237.355	1.3527	0.00021541	0.0070401
GH_A08G1516	59.865	143.502	1.2592	0.00021849	0.0071296
GH_D02G0674	0.699437	37.2382	5.7717	0.00021904	0.0071436
GH_D08G1560	278.819	121.47	-1.1989	0.00021933	0.0071489
GH_A07G0799	320.16	158.795	-1.011	0.0002198	0.0071589
GH_D09G2049	4146.63	1596.58	-1.3769	0.00021988	0.0071589
GH_D07G0318	0	20.7368	6.8086	0.00022161	0.007211
GH_A06G1926	53.2171	136.811	1.3623	0.00022446	0.0072792
GH_D12G2047	168.727	356.991	1.0804	0.00022659	0.00734
GH_A05G1468	578.887	282.851	-1.0329	0.0002279	0.0073702
GH_A05G2340	322.577	103.15	-1.6449	0.00022848	0.0073807
GH_D10G2290	5.63182	44.3819	2.9734	0.0002293	0.007399
GH_D05G0446	231.468	469.752	1.0212	0.00023028	0.0074265
GH_A08G0266	0.647205	25.015	5.2385	0.00023211	0.007477
GH_D02G0608	1.29441	21.2761	4.0075	0.00023495	0.0075558
GH_D01G1629	44.28	99.5852	1.1697	0.00023634	0.0075965
GH_D09G0916	295.391	132.308	-1.1583	0.00024068	0.0077058
GH_D11G2331	203.361	454.781	1.1606	0.00024217	0.007732
GH_A02G1702	121.79	258.413	1.084	0.00024422	0.0077847
GH_A05G3854	0	11.1013	5.9078	0.00024617	0.0078338
GH_D12G1341	1345.77	544.632	-1.3049	0.00024838	0.0079
GH_D02G0527	387.136	176.394	-1.1342	0.00024937	0.0079229
GH_A10G2418	3356.2	1587.59	-1.0799	0.00025054	0.0079347
GH_D03G0192	54.4208	195.905	1.8492	0.00025057	0.0079347
GH_D05G2127	191.868	446.511	1.218	0.00025032	0.0079347
GH_A13G0682	1970.47	725.39	-1.4416	0.00025089	0.0079404
GH_D05G3951	38.0224	141.936	1.8995	0.00025111	0.0079431
GH_A13G1759	12.3128	74.4017	2.6016	0.00025205	0.0079644
GH_D03G1778	180.626	2.28135	-6.3056	0.00025519	0.0080546
GH_A12G0052	551.577	1189.27	1.1081	0.00025579	0.0080645
GH_A08G1147	42.3588	106.848	1.3332	0.00025622	0.0080649
GH_D02G1745	1792.34	3761.89	1.0696	0.00025681	0.0080792
GH_D01G1931	49.9778	3.92787	-3.6681	0.00026159	0.0081984
GH_A05G3781	953.375	296.808	-1.6834	0.00026316	0.0082405
GH_A11G2115	288.025	102.237	-1.4937	0.00026408	0.0082584
GH_A05G2634	817.992	1775.16	1.1177	0.00026423	0.0082588
GH_A11G1047	101.048	204.824	1.0183	0.0002649	0.0082751
GH_D07G1182	50.4864	846.015	4.0658	0.00026601	0.008301
GH_D09G0682	2.60698	26.2422	3.3112	0.00026648	0.008311
GH_D11G2819	110.077	31.7792	-1.7914	0.0002682	0.0083556
GH_A01G0291	31.8708	118.842	1.8991	0.00026992	0.0084002
GH_D13G0794	17.1111	96.4586	2.491	0.00026989	0.0084002
GH_A01G0397	5.36045	40.6755	2.9238	0.00027019	0.0084042
GH_A08G1535	141.915	55.3319	-1.3577	0.00027084	0.0084198
GH_D05G0785	905.094	436.979	-1.0506	0.00027123	0.0084275
GH_A05G0822	128.627	281.834	1.1305	0.00027323	0.0084712
GH_A09G1779	8.60667	41.614	2.2673	0.00027454	0.008506
GH_A08G1680	8.25695	52.1317	2.6527	0.00027577	0.0085317
GH_D12G0699	20.5333	82.5691	2.0044	0.0002762	0.0085405
GH_A04G0231	3829.84	1432.78	-1.4184	0.00027713	0.0085647
GH_A10G1273	670.844	238	-1.4948	0.00027738	0.0085679
GH_D11G0820	5693.06	2841.03	-1.0027	0.00027961	0.0086135
GH_D08G2833	155.063	40.0142	-1.9538	0.000281	0.008652
GH_A02G1572	22121.7	9368.06	-1.2396	0.00028161	0.0086627
GH_A07G0193	248.706	518.545	1.0594	0.00028165	0.0086627
GH_D09G0686	39.4862	6.2221	-2.6643	0.00028229	0.0086778
GH_A10G2584	113.475	241.156	1.0874	0.00028358	0.0087127
GH_A03G0520	72.3277	171.842	1.2463	0.00028603	0.0087741
GH_A06G0543	442.798	206.593	-1.0998	0.00028739	0.0088112
GH_A11G2584	362.008	99.1437	-1.8679	0.00028809	0.008814
GH_D03G1643	40.7704	133.365	1.7092	0.00028786	0.008814
GH_D11G2656	391.312	128.701	-1.6042	0.00028825	0.008814
GH_D11G3499	1097.62	423.734	-1.3731	0.00028789	0.008814
GH_A10G1477	1761.83	718.974	-1.2929	0.00028956	0.0088457
GH_D11G2273	251.773	511.654	1.023	0.00028959	0.0088457
GH_D08G2487	444.737	197.394	-1.1718	0.00029001	0.0088539
GH_D10G0367	381.607	187.115	-1.0284	0.0002907	0.0088702
GH_A03G1608	17.219	79.7139	2.2073	0.00029394	0.0089455
GH_A08G0877	6.11212	40.8993	2.7492	0.00029494	0.0089665
GH_D12G0402	1543.26	638.468	-1.2731	0.00029542	0.0089764
GH_A03G0377	0.323602	15.0055	5.3809	0.00029584	0.0089845
GH_D05G2037	140.684	500.009	1.8284	0.00029667	0.0090002
GH_A03G1815	4.35557	26.1685	2.5872	0.00029695	0.0090041
GH_A02G1650	47.8702	130.721	1.4475	0.00029734	0.0090112
GH_D12G0060	81.1046	167.361	1.0443	0.00029821	0.0090281
GH_D10G1269	36324.2	16022.6	-1.1808	0.00029897	0.0090461
GH_D02G2268	24.2679	135.468	2.4795	0.00030294	0.0091423
GH_A05G1253	17.3041	66.1574	1.9394	0.00030468	0.0091873
GH_A08G1579	983.938	358.927	-1.4547	0.00030474	0.0091873
GH_A11G0980	57.8916	129.294	1.1589	0.00030586	0.0092163
GH_A12G1842	43.7714	505.842	3.5294	0.00030741	0.009258
GH_A05G1891	35.0795	90.2674	1.3627	0.0003093	0.0093055
GH_D13G1090	59.6642	127.991	1.1013	0.00030931	0.0093055
GH_A12G1974	134.39	293.432	1.1257	0.00030986	0.0093174
GH_A09G0072	250.859	116.564	-1.1058	0.00031022	0.0093232
GH_A05G1341	9.54911	49.3905	2.3786	0.00031203	0.0093532
GH_A05G2081	9.50709	57.2652	2.5827	0.00031357	0.0093809
GH_A07G1434	74.2523	150.093	1.0165	0.00031385	0.0093809
GH_A11G0764	62.1361	5.25887	-3.5631	0.00031332	0.0093809
GH_D04G1755	2182.1	1077.26	-1.0183	0.00031392	0.0093809
GH_D06G0879	62.5401	152.379	1.283	0.00031316	0.0093809
GH_A13G1659	2081.27	4189.95	1.0094	0.00031484	0.0094034
GH_A01G0588	61.0467	7.50924	-3.0226	0.00031677	0.0094514
GH_D08G2762	672.595	1525.43	1.1811	0.00031702	0.0094538
GH_A05G1129	101.945	227.498	1.1566	0.00031763	0.0094575
GH_A05G1267	125.894	312.943	1.3137	0.00031804	0.0094647
GH_A12G0941	228.859	100.994	-1.1792	0.00031928	0.0094966
GH_A13G2356	3073	1101.57	-1.48	0.00032033	0.0095038
GH_D04G1693	0	11.7233	5.9867	0.00032034	0.0095038
GH_A01G0661	168.253	453.503	1.43	0.00032285	0.0095736
GH_A11G2862	4.60082	31.712	2.7737	0.00032305	0.0095745
GH_A08G2300	124.531	27.9845	-2.1523	0.0003237	0.0095888
GH_A05G1377	88.2623	212.136	1.2634	0.00032494	0.0096059
GH_A05G1210	0	11.0772	5.9049	0.00032598	0.0096169
GH_A13G1331	2580.94	1150.72	-1.1653	0.00032568	0.0096169
GH_D01G2110	0	11.0772	5.9049	0.00032598	0.0096169
GH_A12G2061	366.742	165.885	-1.1443	0.0003286	0.0096843
GH_A01G0644	13.698	201.533	3.8757	0.00032924	0.0096983
GH_D07G0148	1149.63	435.095	-1.4016	0.00033094	0.0097234
GH_D08G0863	33.2447	92.0113	1.4695	0.00033086	0.0097234
GH_D10G2202	0	10.1623	5.7797	0.0003313	0.0097291
GH_D02G1590	3051.88	1225.19	-1.3166	0.00033361	0.009787
GH_D01G1983	242.558	75.2637	-1.6876	0.00033548	0.009832
GH_D13G1259	4695.42	2282.35	-1.0407	0.00033648	0.0098512
GH_A09G0803	143.689	305.939	1.0889	0.00034079	0.0099572
GH_D04G1680	8.03322	42.1508	2.3912	0.00034072	0.0099572
GH_D10G0601	247.588	572.937	1.2104	0.00034149	0.0099726
GH_D03G1921	0.647205	22.9455	5.1133	0.00034232	0.0099919
GH_D01G1922	76.598	234.744	1.6139	0.00034309	0.010009
GH_A09G0462	32.946	108.893	1.7232	0.00034629	0.010082
GH_D10G0053	22.3717	113.521	2.3455	0.00034717	0.010097
GH_D10G1751	259.391	581.043	1.1631	0.00034746	0.010097
GH_A09G2467	137.536	40.9236	-1.748	0.00034806	0.010103
GH_A02G0713	715.471	328.424	-1.1235	0.00034896	0.010119
GH_A05G2979	176.833	492.018	1.4757	0.00035019	0.010145
GH_D05G0130	618.568	1625.15	1.3933	0.00035001	0.010145
GH_A11G1597	4653.7	1800.85	-1.3697	0.00035102	0.010164
GH_D06G1566	102.931	233.414	1.1803	0.00035174	0.010176
GH_D06G2077	69.4324	160.302	1.2063	0.00035257	0.010188
GH_D07G1094	3.97178	28.6926	2.8456	0.00035354	0.010211
GH_A01G1992	3.63797	31.6814	3.1152	0.0003562	0.010278
GH_A09G1143	21.989	68.3844	1.6348	0.00035875	0.010341
GH_D13G1015	41.8933	136.686	1.7046	0.00036026	0.010379
GH_A04G0286	209.01	434.374	1.0548	0.00036173	0.010408
GH_D13G2485	5128.8	2265.24	-1.1789	0.00036178	0.010408
GH_A08G0320	10364.2	4958.6	-1.0636	0.00036519	0.01049
GH_A13G0777	466.911	961.537	1.0423	0.0003662	0.010498
GH_D06G0509	363.218	174.453	-1.0583	0.00036601	0.010498
GH_D10G0696	700.249	338.961	-1.0468	0.0003672	0.010516
GH_D04G0717	51.6763	12.4316	-2.0533	0.00036789	0.010531
GH_D07G2415	742.492	349.653	-1.0861	0.00036823	0.010535
GH_D09G1022	652.012	7299.86	3.4848	0.00036919	0.010552
GH_D03G0552	20.7787	89.5899	2.1085	0.00037014	0.010569
GH_D06G1865	181.402	57.3425	-1.6608	0.00037215	0.010616
GH_A07G1557	6.35961	32.1327	2.3362	0.00037327	0.010632
GH_D10G1325	835.802	392.967	-1.0888	0.00037472	0.010667
GH_A03G0485	21.4701	72.0383	1.7413	0.00037735	0.010722
GH_A06G1522	41.8899	10.5037	-1.997	0.00037783	0.010725
GH_A05G1800	813.582	374.128	-1.1208	0.00038178	0.010811
GH_A01G1169	0	9.82073	5.7306	0.0003835	0.010849
GH_D06G1877	96.0982	204.986	1.0915	0.00038589	0.0109
GH_D11G1787	306.024	72.5471	-2.0765	0.00038617	0.010903
GH_D11G1603	67.4829	10.0703	-2.7412	0.00038709	0.010918
GH_A08G0826	33.4798	354.766	3.4042	0.00038831	0.01094
GH_D01G1186	782.933	1752.33	1.1621	0.00038895	0.010946
GH_D07G0804	69.8865	152.051	1.1195	0.00038902	0.010946
GH_A07G0097	3.6141	29.7561	3.0295	0.00039312	0.011037
GH_D02G2195	701.779	326.14	-1.1053	0.00039401	0.011049
GH_D08G0348	31.2032	105.362	1.7587	0.00039424	0.01105
GH_A08G1191	10.068	301.138	4.8994	0.00039532	0.011075
GH_A10G0800	3.25418	29.498	3.162	0.00039626	0.011096
GH_D11G2665	58.2401	11.5108	-2.3408	0.00039697	0.0111
GH_D04G0580	177.177	88.0276	-1.0088	0.0003982	0.011129
GH_D02G0547	0.996923	17.0555	4.0883	0.00040002	0.011158
GH_A12G1906	56.1987	119.735	1.0908	0.00040045	0.011165
GH_D03G1270	0.647205	16.7012	4.6511	0.00040149	0.011183
GH_D13G1549	1123.02	477.679	-1.2333	0.00040715	0.011324
GH_A10G2559	4.70529	26.8275	2.5138	0.00040843	0.011349
GH_A01G0671	0	9.80859	5.729	0.00040994	0.011363
GH_A10G1941	5.58183	36.5851	2.7022	0.00040963	0.011363
GH_D01G2341	62.6835	11.1202	-2.493	0.00040982	0.011363
GH_A03G1783	299.974	144.793	-1.0509	0.00041268	0.011428
GH_A05G1911	153.979	339.543	1.1406	0.00041519	0.011487
GH_D03G0083	158.574	42.9716	-1.8832	0.00041635	0.011513
GH_A04G0111	383.746	841.922	1.1333	0.00041658	0.011514
GH_A05G1975	5.21395	40.7958	2.9551	0.00041702	0.011521
GH_D09G0584	0.647205	20.0244	4.9155	0.00041979	0.011575
GH_A05G2167	151.317	45.4484	-1.7342	0.00042163	0.011615
GH_A12G1162	16.0154	51.074	1.6712	0.00042474	0.011678
GH_D01G1046	0	10.1681	5.7805	0.00042602	0.011706
GH_D10G0190	184.209	86.1133	-1.0976	0.00042615	0.011706
GH_A02G2001	51.2926	127.367	1.3106	0.00043218	0.011811
GH_D05G1264	30.766	107.122	1.797	0.00043361	0.011844
GH_D13G2122	16.8205	67.9177	2.0148	0.00043625	0.011904
GH_A07G0253	91.52	217.645	1.2486	0.00043839	0.011946
GH_A08G2635	30.9476	110.546	1.8376	0.00043876	0.01195
GH_D07G2293	26.7817	77.5116	1.5331	0.00044062	0.011985
GH_D10G1220	15.903	71.2112	2.1596	0.00044209	0.012018
GH_D09G1182	4670.58	640.211	-2.867	0.00044263	0.012027
GH_A04G0588	69.0724	25.5648	-1.4334	0.00044327	0.012036
GH_A03G1495	2990.79	1451.54	-1.0429	0.00044526	0.012076
GH_A01G1947	2759.05	1202.58	-1.1979	0.00044657	0.012087
GH_A11G0185	2890.23	1268.7	-1.1878	0.00044705	0.012091
GH_A11G1749	4263.1	2098.64	-1.0224	0.00044764	0.012101
GH_A13G0288	30.9521	76.6136	1.3047	0.00044954	0.012147
GH_A08G2221	13.0576	55.6706	2.0918	0.00045065	0.012171
GH_D04G1315	1193.69	529.909	-1.1716	0.00045176	0.012195
GH_A05G1671	4.58491	34.9468	2.9183	0.00045247	0.012201
GH_D01G1181	4.61898	26.5284	2.5114	0.00045248	0.012201
GH_D03G1409	18.7382	58.4296	1.6407	0.0004526	0.012201
GH_A13G1107	413.054	985.708	1.2549	0.00045629	0.012277
GH_D11G0036	92.8258	249.872	1.4281	0.00045746	0.012303
GH_A12G1449	1293.49	594.958	-1.1204	0.00045773	0.012305
GH_D06G2075	359.475	840.014	1.224	0.00046736	0.012529
GH_D01G2187	0	10.8342	5.8719	0.0004679	0.012531
GH_D06G0009	8889.89	4190.44	-1.085	0.00047139	0.012578
GH_A11G2254	33.6489	92.1923	1.4525	0.000472	0.012589
GH_D06G1956	26.0255	68.0138	1.3843	0.00047259	0.012595
GH_A10G0309	66.8288	23.5876	-1.5014	0.00047357	0.012613
GH_A05G1189	6.92735	46.9055	2.7535	0.00047409	0.012621
GH_D03G1550	54.4875	140.924	1.3705	0.00048798	0.012902
GH_D10G2746	386.526	142.166	-1.4424	0.00048918	0.012922
GH_D01G1490	109.409	221.592	1.0179	0.0004896	0.012927
GH_D04G2037	14847	6023.48	-1.3015	0.00049047	0.012938
GH_A13G0398	71.2718	25.5086	-1.4814	0.00049458	0.013023
GH_A10G0039	80.4392	28.1641	-1.5148	0.00049809	0.013091
GH_A05G3120	2394.01	1182.72	-1.0173	0.00049833	0.013092
GH_D12G2449	453.213	1030.83	1.1856	0.00049942	0.013114
GH_D12G2779	571.888	80.7041	-2.825	0.00050288	0.013169
GH_D05G0796	19.751	61.6997	1.6435	0.00050619	0.013238
GH_D12G0206	9.96688	48.6038	2.2827	0.00050742	0.013252
GH_D11G1767	118.251	36.4459	-1.6978	0.00050871	0.013274
GH_A04G1350	0	9.47903	5.6797	0.00051255	0.013362
GH_A12G1320	618.629	275.972	-1.1642	0.00051431	0.013394
GH_D10G1273	208.077	92.3751	-1.1708	0.00051683	0.013431
GH_A11G3507	186.41	420.519	1.173	0.00051709	0.013432
GH_D05G2255	41.6582	96.5335	1.2135	0.00051797	0.013444
GH_A11G2587	24.5189	1.31142	-4.2234	0.00052057	0.013487
GH_scaffold7323_objG0001	86.9907	232.617	1.4174	0.00052263	0.013527
GH_D08G1624	0.665363	16.3966	4.615	0.00052376	0.013537
GH_D03G0028	77.3484	195.349	1.3357	0.00052636	0.013594
GH_A09G2187	3459.99	1598.51	-1.114	0.00052817	0.013616
GH_D07G2096	12.6829	43.1986	1.7662	0.00052958	0.013646
GH_D12G0629	33.2549	89.9628	1.4368	0.00053431	0.013756
GH_D01G0632	464.519	175.335	-1.4053	0.0005361	0.01379
GH_D05G2128	147.928	411.435	1.4745	0.00053609	0.01379
GH_A02G0017	6.35502	556.236	6.4514	0.00053953	0.013865
GH_A03G2281	86.3277	226.557	1.3909	0.00054001	0.013865
GH_D10G0357	17.7594	54.0737	1.6062	0.00054182	0.013906
GH_A13G0552	30.7898	80.5445	1.387	0.0005433	0.013919
GH_D12G0221	2520.46	1255.38	-1.0055	0.00054611	0.013963
GH_D03G1872	10446.2	22379.2	1.0992	0.00054671	0.013968
GH_D04G1345	357.193	162.772	-1.1339	0.00054691	0.013968
GH_D05G0504	3219.51	1418.72	-1.1822	0.00054875	0.014009
GH_A11G0593	34.7911	94.4932	1.4382	0.00055022	0.014034
GH_A13G0575	121.116	47.9011	-1.3387	0.00055054	0.014036
GH_A13G1915	1.69636	21.3361	3.6627	0.00055403	0.014094
GH_A09G1364	733.172	361.195	-1.0211	0.00055669	0.014155
GH_D03G0896	247.171	546.299	1.1442	0.00055872	0.014195
GH_D04G0551	192.633	408.678	1.0846	0.00056138	0.014247
GH_D08G1929	83.2097	202.573	1.2817	0.00056178	0.014247
GH_A08G0713	22.1219	81.3386	1.8745	0.00056327	0.014279
GH_A09G2543	1.29441	20.9825	3.9898	0.0005676	0.014362
GH_A13G2292	1772.81	808.997	-1.1317	0.00056805	0.014362
GH_D01G0047	497.533	237.712	-1.0654	0.00056784	0.014362
GH_D05G0822	79.0369	165.954	1.0701	0.00057	0.014393
GH_D11G1629	3308.87	1353.07	-1.2901	0.00057082	0.014407
GH_D04G1848	192.653	423.58	1.137	0.00057189	0.014428
GH_A04G1012	340.816	151.316	-1.1715	0.00057862	0.014562
GH_D05G1414	3.2803	29.4643	3.1546	0.00057916	0.014562
GH_A02G0488	21.5678	77.6266	1.8499	0.00057986	0.014571
GH_A05G1531	3359.42	1557.08	-1.1093	0.00058128	0.014588
GH_D01G0698	22.6589	63.4185	1.4828	0.00058422	0.014656
GH_A13G1204	40.2424	103.091	1.3575	0.00058625	0.014692
GH_A01G0078	2394.01	1169.17	-1.0339	0.00058714	0.014699
GH_D01G1047	0	9.50394	5.6831	0.0005872	0.014699
GH_D12G2690	2.65921	21.2403	2.9921	0.00059358	0.01482
GH_A01G1210	7.95263	34.398	2.1064	0.00059717	0.014871
GH_A02G1468	1037.28	471.184	-1.1384	0.00059946	0.014921
GH_A05G1768	211.378	491.155	1.2163	0.00060263	0.014981
GH_D05G1933	199.057	89.7104	-1.1489	0.00060736	0.015066
GH_D11G1819	21.6983	90.6094	2.0575	0.00060725	0.015066
GH_D05G2825	6.57651	46.7804	2.8232	0.00061004	0.0151
GH_D12G2963	0	11.4009	5.9464	0.00060985	0.0151
GH_D01G2135	23.6797	73.2678	1.6281	0.00061203	0.015133
GH_D04G1631	0	9.16204	5.6305	0.00061211	0.015133
GH_D09G1675	2.012	17.3603	3.1099	0.00061485	0.015187
GH_A09G0432	63.4917	206.441	1.7009	0.0006183	0.015247
GH_D03G0238	70.2271	24.5034	-1.5194	0.00061872	0.015247
GH_D01G0506	2.99189	20.9414	2.8014	0.0006238	0.015329
GH_A11G1816	688.736	291.714	-1.2394	0.00062814	0.015419
GH_D10G1413	1697.3	701.119	-1.2754	0.00062853	0.015419
GH_D13G1717	8.15024	44.1031	2.4421	0.0006304	0.015445
GH_A10G0353	301.973	147.136	-1.0375	0.00063145	0.015458
GH_D10G0905	113.184	231.831	1.0349	0.00063276	0.015484
GH_A06G1465	135.7	287.355	1.0831	0.00063469	0.015492
GH_A10G0330	30.9034	540.959	4.1284	0.00063595	0.015492
GH_A11G2205	692.657	345.507	-1.0033	0.00063523	0.015492
GH_A13G2612	5.55347	48.5777	3.1191	0.00063884	0.015554
GH_D10G0189	88.1057	272.994	1.6301	0.00063954	0.015564
GH_D05G2267	51.1179	3.25725	-3.9689	0.00064108	0.015595
GH_A04G1157	21.6767	59.6187	1.4574	0.00064375	0.015628
GH_A01G1041	8.78153	35.3414	2.0136	0.00064413	0.01563
GH_D12G2035	81.2341	165.9	1.0286	0.00064544	0.015648
GH_D02G0056	818.03	1709.25	1.0631	0.00064659	0.01567
GH_D12G2388	309.632	137.629	-1.1698	0.00064709	0.015675
GH_D02G1789	104.39	23.2761	-2.1643	0.00064757	0.01568
GH_D05G2657	60.0207	173.105	1.5275	0.00065055	0.015719
GH_A05G3014	125.84	48.0664	-1.387	0.0006524	0.015753
GH_A12G0118	30.2471	276.866	3.193	0.00065249	0.015753
GH_D03G1708	2.26522	31.3915	3.7725	0.00065334	0.015767
GH_A08G1455	95.2465	206.51	1.1154	0.0006577	0.015859
GH_D05G2558	28.1715	125.981	2.1629	0.0006593	0.015885
GH_A04G0099	42.3518	4.23922	-3.3197	0.0006609	0.015899
GH_D05G1219	700.284	337.786	-1.0515	0.00066222	0.015922
GH_A08G2394	149.021	317.413	1.0899	0.00066371	0.015944
GH_A04G0056	492.488	217.185	-1.1813	0.00067256	0.016104
GH_D01G0083	1038.57	497.517	-1.0615	0.00067372	0.016124
GH_D02G0561	0	9.52215	5.6856	0.00067667	0.016182
GH_A05G2185	111.081	26.8079	-2.0507	0.00067916	0.016206
GH_D12G2674	51.331	197.111	1.939	0.00068164	0.01624
GH_A12G2246	841.405	339.235	-1.3103	0.00068336	0.016268
GH_D04G1773	5113.71	2064.54	-1.3085	0.00069393	0.016469
GH_D12G0246	9.0529	0	-5.6471	0.00069351	0.016469
GH_D12G1235	633.177	314.347	-1.0099	0.00069859	0.016566
GH_A05G0380	48.9966	123.107	1.3261	0.00069936	0.016567
GH_D04G1317	56.5813	140.201	1.3077	0.00070148	0.016608
GH_D06G0701	718.945	1529.33	1.0889	0.00070434	0.016647
GH_D05G1751	9.498	0	-5.7147	0.00070851	0.016708
GH_D04G0562	5.28434	28.1991	2.4067	0.00070916	0.016717
GH_A09G1600	0	9.14947	5.6287	0.00070974	0.016724
GH_A08G2516	582.49	1174.59	1.0117	0.00071254	0.016759
GH_A11G0423	330.163	676.67	1.0348	0.00071254	0.016759
GH_A13G2164	20.5368	89.2647	2.1175	0.00071208	0.016759
GH_A05G2377	393.811	1061.51	1.4307	0.00071599	0.016822
GH_A13G2638	52.7469	12.7488	-2.0471	0.00071961	0.016887
GH_A11G1957	8.69298	41.5162	2.2551	0.00072236	0.016945
GH_D09G1434	1.29441	19.0135	3.8469	0.00072621	0.017021
GH_D02G1222	228.207	79.9696	-1.5119	0.00072742	0.017043
GH_D04G0590	4627.1	1022.67	-2.1777	0.00073659	0.017209
GH_D06G0183	223.277	462.425	1.0498	0.00074381	0.017342
GH_D12G2554	85.9077	176.675	1.0389	0.00074921	0.017446
GH_D13G1484	52.2442	10.7908	-2.2733	0.00075172	0.017492
GH_A09G1168	0.647205	17.3059	4.7056	0.00075209	0.017493
GH_D08G0377	239.803	111.426	-1.1048	0.00075325	0.017506
GH_A11G2356	0	12.9679	6.1324	0.00075591	0.01754
GH_D13G1247	36.1933	98.3314	1.4419	0.00075842	0.01757
GH_D08G0952	28.209	112.287	1.9889	0.000761	0.017623
GH_D05G2788	175.784	360.323	1.0348	0.0007688	0.017708
GH_D05G1958	3709.4	1719.12	-1.1095	0.00077977	0.017871
GH_D07G1318	578.289	282.89	-1.0316	0.00078078	0.017887
GH_A13G2037	60.3089	137.641	1.1889	0.0007847	0.017963
GH_D02G2243	25.3862	65.1202	1.3579	0.00078558	0.017976
GH_A10G1556	112.257	351.849	1.6479	0.00078737	0.017993
GH_A10G1914	4.98574	26.1812	2.3876	0.00078764	0.017993
GH_A02G1747	37.8024	91.6009	1.2796	0.00078966	0.018019
GH_A10G0003	69.2451	20.886	-1.7272	0.00079049	0.018024
GH_D09G0775	351.815	158.725	-1.1482	0.00079304	0.01807
GH_D10G0524	20.128	56.3641	1.486	0.0007953	0.018107
GH_A01G1523	98.7347	311.308	1.6566	0.0008001	0.018187
GH_A03G0138	1.3648	16.0364	3.5716	0.00080015	0.018187
GH_A09G0271	83.7174	213.341	1.3491	0.00079974	0.018187
GH_D07G0504	29.5068	92.3042	1.6426	0.0008046	0.018259
GH_D13G0313	677.158	1470.06	1.1182	0.00080661	0.018291
GH_A13G0055	4.67121	27.4114	2.551	0.00081646	0.018485
GH_A09G1743	10711.8	4669.78	-1.1978	0.00081854	0.018517
GH_A06G0876	111.581	304.308	1.4465	0.00082687	0.018677
GH_D12G1532	4.36577	28.8441	2.7252	0.00083234	0.018778
GH_D02G1843	5752.29	2391	-1.2665	0.00083269	0.018779
GH_A07G1173	172.977	450.035	1.3793	0.00083853	0.018866
GH_A12G2922	0.647205	15.6644	4.561	0.0008407	0.018893
GH_A12G1834	91.787	593.67	2.6926	0.00084157	0.018898
GH_D01G0487	0	10.1861	5.7829	0.00084506	0.018947
GH_A05G1039	13.3619	81.3685	2.6058	0.00084646	0.018971
GH_A08G2841	170.352	58.4912	-1.541	0.00084818	0.018989
GH_D12G2766	6780.44	3041.83	-1.1564	0.0008511	0.019045
GH_D11G0185	2582.64	1134.31	-1.187	0.00085208	0.019053
GH_D06G0408	56.7835	17.0314	-1.7362	0.00085658	0.019101
GH_A02G1062	6.57875	32.4261	2.2911	0.00086114	0.019185
GH_A11G2729	102.139	35.0669	-1.5437	0.00086131	0.019185
GH_D10G0315	174.823	368.405	1.0744	0.00086337	0.01922
GH_A08G1892	1.95977	23.885	3.5899	0.00086661	0.019273
GH_A06G1588	41.245	87.1303	1.0792	0.00086829	0.019288
GH_A13G0465	20.1223	64.0273	1.6705	0.00087066	0.01932
GH_D13G0027	4.58266	40.1192	3.1203	0.0008813	0.019517
GH_D03G1810	3.91954	28.8022	2.8629	0.00088814	0.019646
GH_A11G1616	42.6529	11.1513	-1.9359	0.0008985	0.019819
GH_A04G0329	451.34	213.649	-1.0791	0.0009005	0.019851
GH_A02G2033	483.151	1103.19	1.1909	0.00090233	0.019876
GH_A10G0366	67.0023	177.96	1.4084	0.00090339	0.019892
GH_D13G1652	10.0419	37.8928	1.9159	0.00091232	0.020066
GH_A02G1292	376.074	170.941	-1.1372	0.00092342	0.020271
GH_A12G1650	425.594	924.502	1.1192	0.00092998	0.020384
GH_A09G1592	0.665363	15.3411	4.52	0.00093411	0.020444
GH_D06G0750	72.5286	145.406	1.0027	0.00093588	0.020452
GH_D02G0076	212.701	95.0841	-1.1615	0.00094367	0.020606
GH_D13G2637	15.6804	0.658902	-4.58	0.00094528	0.020634
GH_A08G0738	459.446	221.29	-1.054	0.00094651	0.020653
GH_A01G0513	10.0498	349.894	5.119	0.00094886	0.020673
GH_D02G1818	531.232	224.648	-1.2415	0.00095155	0.020708
GH_D07G2066	38.7663	11.4677	-1.7564	0.00095119	0.020708
GH_D06G1508	272.905	689.254	1.3361	0.00095455	0.02073
GH_D07G0599	234.215	1686.87	2.8482	0.00095345	0.02073
GH_D11G0930	14.117	47.0407	1.7384	0.00095473	0.02073
GH_D11G1044	98.1238	46.4755	-1.0774	0.00095437	0.02073
GH_A03G0335	143.239	31.6459	-2.177	0.00095653	0.020762
GH_D06G0508	6.38573	27.876	2.1278	0.00096726	0.020948
GH_A09G1660	8857.59	4328.68	-1.033	0.00097386	0.021075
GH_A06G0235	5.21395	43.0321	3.0336	0.00097472	0.021085
GH_A05G3302	593.276	290.497	-1.0302	0.00098361	0.021238
GH_D09G1689	569.218	77.0381	-2.8853	0.00098876	0.021317
GH_A07G0324	28.763	86.1264	1.5784	0.00099231	0.021346
GH_A08G0802	20.8752	1.64694	-3.6661	0.00099221	0.021346
GH_D05G0354	138.127	350.025	1.3416	0.00099161	0.021346
GH_D12G1874	49.1761	157.388	1.6773	0.00099137	0.021346
GH_D11G3385	461.377	220.188	-1.0673	0.00099317	0.021357
GH_A05G0725	30.7069	145.012	2.2407	0.00099828	0.021444
GH_D12G1824	277.979	688.459	1.3085	0.00099833	0.021444
GH_D10G0542	0.647205	15.3587	4.5327	0.00099968	0.021449
GH_A09G1967	20.7332	53.3681	1.3631	0.0010029	0.021485
GH_D05G2928	119.556	366.324	1.6164	0.0010108	0.021623
GH_D02G2555	0.970807	18.7097	4.2379	0.001012	0.021641
GH_D02G0713	266.774	708.086	1.4085	0.0010144	0.021683
GH_D04G0983	279.848	128.65	-1.1212	0.001016	0.021703
GH_A11G3735	0	10.1067	5.7725	0.0010176	0.021717
GH_D03G0206	56.0739	197.252	1.8129	0.0010174	0.021717
GH_D08G0625	56.0546	119.312	1.0884	0.0010186	0.021717
GH_A08G1541	0.647205	15.433	4.5391	0.0010221	0.021768
GH_D01G0796	214.455	63.8733	-1.7469	0.0010279	0.021859
GH_D11G3046	155.585	71.3085	-1.1245	0.0010277	0.021859
GH_D03G0019	266.301	125.409	-1.0857	0.0010298	0.021883
GH_A11G1112	10.4972	43.6978	2.0627	0.001036	0.021999
GH_A05G2593	32.0854	127.292	1.9844	0.0010378	0.022029
GH_A12G1612	70.8471	169.79	1.2599	0.0010449	0.022141
GH_A01G1016	3.90139	34.8166	3.1431	0.001047	0.022176
GH_D01G0693	25.7938	77.3706	1.585	0.0010483	0.022186
GH_A02G1268	48.6107	141.696	1.5424	0.0010542	0.022258
GH_A09G2161	635.72	1272.1	1.0006	0.001055	0.022258
GH_D10G2471	4272.1	24893.4	2.5427	0.0010627	0.022371
GH_D04G0498	608.644	1250.23	1.0384	0.0010632	0.022372
GH_A11G3695	98.1583	20.5923	-2.2516	0.0010656	0.022414
GH_A01G0534	3460.97	1656.94	-1.0626	0.0010676	0.022422
GH_A06G0389	145.179	57.9043	-1.3249	0.0010664	0.022422
GH_A09G2633	97.4731	232.806	1.2545	0.0010668	0.022422
GH_D02G0347	454.33	213.368	-1.0901	0.0010672	0.022422
GH_D13G2200	187.032	54.6433	-1.7743	0.0010711	0.02249
GH_A10G1619	230.861	82.2762	-1.4879	0.001072	0.022499
GH_A03G2042	0	9.12499	5.6252	0.0010731	0.022507
GH_D05G1687	58.7171	121.384	1.0465	0.001077	0.022564
GH_A01G0673	13.1053	46.266	1.8208	0.0010855	0.0227
GH_D11G0765	3963.03	1976.43	-1.0037	0.0010854	0.0227
GH_A02G1771	215.686	90.1523	-1.2581	0.0010865	0.022713
GH_D09G1723	11.334	68.6362	2.5969	0.0010874	0.022724
GH_A09G1990	131.093	289.751	1.1436	0.0010963	0.022876
GH_D12G0791	478.654	223.037	-1.1016	0.0011046	0.023022
GH_A01G1672	121.002	41.8584	-1.5303	0.0011136	0.023145
GH_D06G1551	37980.7	18464.8	-1.0405	0.0011134	0.023145
GH_D07G0187	56.7824	148.628	1.3854	0.0011298	0.023416
GH_D08G2054	2703.09	1351.03	-1.0004	0.0011353	0.023503
GH_A10G0858	32.4794	74.8562	1.2047	0.0011478	0.023706
GH_D08G0731	365.407	178.295	-1.0355	0.0011543	0.023811
GH_A11G2636	45.6062	117.303	1.3634	0.001157	0.023825
GH_D01G0633	1194.5	562.802	-1.0855	0.001157	0.023825
GH_D13G2196	1641.57	774.541	-1.0835	0.0011565	0.023825
GH_D12G1827	554.277	1214.55	1.1317	0.0011592	0.023863
GH_A05G1810	3.61186	31.4344	3.1114	0.0011646	0.023956
GH_D12G2526	1.61801	20.5923	3.6442	0.0011703	0.024048
GH_D12G0647	2.97373	22.2025	2.8915	0.0011759	0.024111
GH_A02G0046	21.8368	73.3855	1.7454	0.0011897	0.024335
GH_D07G1827	216.391	73.6837	-1.5536	0.0011893	0.024335
GH_D08G0557	611.815	300.658	-1.0245	0.0011894	0.024335
GH_A06G0742	195.658	56.5732	-1.7895	0.0011939	0.024393
GH_D06G0627	165.258	56.7971	-1.5398	0.0011995	0.024448
GH_D12G2419	15.5329	50.1337	1.6938	0.0012052	0.024546
GH_D02G2544	418.388	206.892	-1.016	0.0012057	0.024548
GH_D10G0300	396.262	190.04	-1.0596	0.00122	0.02477
GH_A05G0124	354.278	841.121	1.2471	0.0012216	0.024793
GH_D11G3142	72.3708	31.1211	-1.2168	0.0012245	0.024843
GH_D09G0319	138.813	445.142	1.6803	0.0012265	0.024875
GH_D05G0219	722.097	355.143	-1.0239	0.001232	0.024937
GH_D07G2032	451.001	1028.87	1.1898	0.0012321	0.024937
GH_D11G3588	269.216	133.074	-1.0156	0.0012456	0.025166
GH_A11G1758	31.664	79.7618	1.3313	0.0012561	0.025324
GH_D11G3428	6144.39	2923.88	-1.0714	0.0012568	0.025331
GH_A08G2290	140.948	404.127	1.5196	0.0012629	0.025411
GH_D03G1636	380.449	54.5936	-2.8006	0.0012639	0.025411
GH_D06G0212	53.4817	119.06	1.1541	0.0012651	0.025425
GH_A10G0122	0.332681	16.4558	5.5131	0.0012689	0.025492
GH_D12G2852	116.813	46.1513	-1.3386	0.0012722	0.025543
GH_A03G2358	297.539	651.337	1.1309	0.0012821	0.025708
GH_D01G1818	7.66422	29.8219	1.9567	0.0012832	0.025709
GH_D13G1679	0	8.5272	5.5266	0.0012844	0.025709
GH_A04G0212	52.5664	128.977	1.295	0.0012873	0.02575
GH_A10G1073	0	9.11285	5.6234	0.0012874	0.02575
GH_A11G3026	7.03294	30.4702	2.1149	0.0012964	0.025902
GH_D11G1272	59.1793	148.761	1.3272	0.001298	0.025916
GH_D10G1125	306.648	762.056	1.3131	0.0013177	0.026247
GH_D09G0141	875.163	401.475	-1.1241	0.0013243	0.026331
GH_D10G2219	1.69748	38.8363	4.5229	0.0013235	0.026331
GH_A02G0410	42891.9	21404.1	-1.0028	0.0013252	0.026332
GH_D08G1973	9.64563	142.656	3.8856	0.001326	0.026339
GH_D12G2888	58.4436	169.179	1.5341	0.0013281	0.026364
GH_D11G0234	1234.51	562.928	-1.1329	0.001335	0.026418
GH_D04G0309	1.31257	16.2984	3.6169	0.0013394	0.026478
GH_A07G0264	0	11.0282	5.8987	0.0013447	0.026573
GH_D10G0133	62.3892	125	1.0013	0.001354	0.026702
GH_D01G1113	1.95977	20.8431	3.3934	0.0013559	0.026732
GH_D07G2269	146.856	63.1979	-1.2157	0.0013576	0.026756
GH_D08G2314	2.09831	22.9418	3.4788	0.0013595	0.026766
GH_A11G0082	3.30641	22.2632	2.7426	0.0013606	0.026779
GH_A07G0681	43.9644	6.51471	-2.751	0.0013615	0.026781
GH_D13G2294	3623.02	1759.46	-1.042	0.0013629	0.026787
GH_D06G1348	405.225	1077.87	1.4111	0.0013708	0.026912
GH_D11G2259	2683.49	1205.2	-1.1548	0.0013716	0.026912
GH_A11G1928	38.3735	6.52685	-2.5522	0.0013791	0.027022
GH_A05G2084	67.1489	141.292	1.0714	0.0013823	0.027048
GH_A09G1681	168.845	71.3526	-1.2425	0.001392	0.027214
GH_A10G1626	34207.8	16195.8	-1.0787	0.0013922	0.027214
GH_D06G0712	105.534	292.417	1.469	0.001392	0.027214
GH_D08G1341	2.9669	21.5935	2.8526	0.0013952	0.027256
GH_D10G0618	150.726	49.8612	-1.5953	0.0013952	0.027256
GH_D13G1155	556.093	275.927	-1.0111	0.0014023	0.027375
GH_A11G0714	287.508	607.988	1.0805	0.0014074	0.027466
GH_D07G1527	59.5176	159.665	1.4214	0.0014188	0.027624
GH_D02G0046	52.9559	144.87	1.45	0.0014215	0.027661
GH_A10G0781	190.887	77.1516	-1.3059	0.0014235	0.027687
GH_A04G1248	9.72623	279.579	4.8423	0.001428	0.027747
GH_D08G2049	29.8848	72.8626	1.287	0.0014304	0.027764
GH_D12G1192	108.485	44.1869	-1.2943	0.0014338	0.027811
GH_A05G0691	4143.16	9244.69	1.1579	0.0014354	0.027823
GH_D08G1864	1.31257	15.3473	3.5294	0.0014374	0.027835
GH_D12G0142	362.463	176.368	-1.0389	0.001437	0.027835
GH_A08G0986	238.289	540.96	1.1821	0.0014409	0.027891
GH_D11G2063	532.995	205.54	-1.3744	0.0014412	0.027891
GH_A05G3853	76.6415	13.7967	-2.4736	0.0014434	0.027923
GH_A13G1789	259.969	678.541	1.3837	0.0014444	0.027933
GH_A02G1099	0	8.54018	5.5286	0.0014451	0.027938
GH_A11G2107	14.5723	52.238	1.8379	0.0014562	0.028132
GH_A13G0880	132.025	368.663	1.4811	0.0014619	0.028209
GH_D05G2100	53.9767	125.997	1.2202	0.0014625	0.028209
GH_D10G0359	12969.1	5697.22	-1.1867	0.0014626	0.028209
GH_A11G2142	5.30026	27.4366	2.366	0.0014721	0.028355
GH_A07G1217	86.8967	33.7079	-1.3664	0.0014741	0.028379
GH_A08G1822	86.984	184.785	1.0854	0.0014768	0.028416
GH_A11G1243	18.2227	52.7451	1.5284	0.0014783	0.028428
GH_A09G1760	2536.05	1257.22	-1.0123	0.0014833	0.028485
GH_D10G1981	257.439	120.855	-1.0903	0.001484	0.02849
GH_D13G1454	261.243	672.135	1.3638	0.0015014	0.028756
GH_D04G1395	4.00697	24.9593	2.6365	0.0015022	0.028762
GH_A02G0422	1699.19	796.951	-1.0922	0.0015029	0.028767
GH_A08G2822	188.078	393.853	1.0655	0.0015068	0.028819
GH_A12G1371	106.131	1285.84	3.5987	0.0015072	0.028819
GH_A08G1954	67.9132	146.717	1.1098	0.0015231	0.029072
GH_D11G3762	0.665363	62.1071	6.5401	0.0015226	0.029072
GH_A11G0501	5917.63	12183.5	1.0418	0.0015286	0.029114
GH_D12G2359	48.2155	98.895	1.0362	0.0015429	0.029347
GH_D06G0771	415.752	145.876	-1.5107	0.0015513	0.029469
GH_A13G1593	1345.27	591.269	-1.186	0.0015605	0.029595
GH_A12G2533	94.9888	217.497	1.194	0.0015619	0.029602
GH_A06G2139	56.3325	10.1249	-2.475	0.0015682	0.029675
GH_A11G0879	49.9311	115.716	1.2111	0.0015717	0.029719
GH_D01G0192	608.289	298.997	-1.0247	0.001576	0.029772
GH_D10G1977	32.3271	84.0029	1.3758	0.0015768	0.029777
GH_A01G2344	9.95556	34.0617	1.7692	0.0015846	0.029849
GH_D10G2771	48.8933	107.268	1.1331	0.0015848	0.029849
GH_D11G2380	43.2898	170.427	1.9773	0.0015862	0.02986
GH_A01G0743	410.466	1009.7	1.2982	0.0015989	0.03006
GH_D11G1069	3.9377	27.1065	2.7719	0.0016014	0.030063
GH_D11G2399	2.97373	21.5498	2.8486	0.0016086	0.030131
GH_D01G1958	677.099	5111.05	2.9162	0.0016134	0.030183
GH_D10G2775	0.665363	14.0413	4.3924	0.0016144	0.030191
GH_A05G1839	0	7.85679	5.4087	0.0016299	0.030392
GH_A10G0446	0	7.85679	5.4087	0.0016299	0.030392
GH_A12G2686	19.3059	51.0801	1.4006	0.0016315	0.030412
GH_A02G2024	7.855	42.1386	2.4146	0.0016429	0.030576
GH_A12G1035	590.519	272.592	-1.1152	0.0016451	0.030603
GH_D07G0273	8.46589	242.776	4.839	0.001646	0.030603
GH_D05G0860	68.9819	11.4616	-2.5881	0.0016519	0.030675
GH_A06G0907	99.6215	212.301	1.0909	0.0016533	0.03068
GH_A13G0896	60.576	12.7968	-2.2421	0.0016578	0.030744
GH_A07G1041	9.86477	164.303	4.0558	0.0016663	0.030852
GH_A07G1463	2.69328	21.5984	3.007	0.0016707	0.030904
GH_D09G1512	40.4842	85.641	1.0808	0.0016744	0.030942
GH_A04G0876	33.8033	92.0986	1.4434	0.001676	0.030962
GH_D05G2596	156.623	78.1892	-1.0025	0.0016776	0.030971
GH_D05G2014	12.5058	232.141	4.2128	0.0016927	0.03117
GH_A08G2286	9.39466	37.1593	1.9852	0.0016982	0.031262
GH_A09G1731	38.2531	83.658	1.1299	0.0017034	0.031328
GH_A03G1327	84.3432	19.9455	-2.0786	0.0017112	0.031422
GH_A09G0468	98.0862	289.781	1.5626	0.0017117	0.031422
GH_D11G0322	46.5054	101.708	1.1264	0.0017162	0.031473
GH_A01G0164	132.352	315.581	1.2537	0.0017194	0.031511
GH_A10G1654	2.60698	21.2269	3.0073	0.0017247	0.03156
GH_A13G1900	9027.95	4196.61	-1.1052	0.0017236	0.03156
GH_D01G1007	190.547	68.7779	-1.4693	0.0017242	0.03156
GH_D12G1794	10.3757	37.2713	1.8446	0.0017402	0.031782
GH_D09G2184	156.113	68.0551	-1.1977	0.0017431	0.031798
GH_A04G1045	109.375	48.8485	-1.1622	0.0017503	0.031886
GH_A07G0667	40.8067	85.3723	1.0645	0.0017523	0.031892
GH_A11G3273	0.323602	11.0834	4.9439	0.0017541	0.031907
GH_A11G0979	30.674	86.5776	1.4985	0.0017593	0.031929
GH_D10G0381	5.72833	29.4119	2.3636	0.0017589	0.031929
GH_D12G1826	402.596	850.209	1.0785	0.0017764	0.03214
GH_A02G1938	100.486	219.174	1.1256	0.0017804	0.032184
GH_D06G0586	194.529	59.7871	-1.7013	0.0017801	0.032184
GH_D07G0815	63.0693	144.444	1.196	0.0017839	0.032234
GH_D09G0705	32.2069	87.4991	1.4393	0.0017851	0.032237
GH_A11G0963	26.1799	77.3946	1.5609	0.0017968	0.032369
GH_A01G0709	387.481	776.165	1.0024	0.0018075	0.032504
GH_D01G0808	48.0408	6.20922	-2.9496	0.001808	0.032504
GH_D10G2690	157.556	438.803	1.4776	0.0018117	0.032523
GH_A11G1418	34.4357	93.5665	1.4416	0.00182	0.032612
GH_D12G2445	69.0384	139.576	1.0156	0.00182	0.032612
GH_A12G1480	43.1707	96.4934	1.1577	0.0018225	0.032642
GH_D05G0690	196.561	430.967	1.1324	0.0018272	0.032691
GH_D09G0802	31.3689	90.5317	1.5256	0.0018506	0.032946
GH_A12G1369	82.976	26.8157	-1.6279	0.0018642	0.033147
GH_D02G0021	45.722	94.5517	1.0496	0.0018657	0.033164
GH_D12G0195	10.8719	44.8649	2.0385	0.0018683	0.0332
GH_A03G1517	1085.54	438.962	-1.3061	0.0018729	0.033231
GH_D01G0527	72.465	158.888	1.131	0.0018751	0.033259
GH_A05G2098	112.917	280.86	1.3131	0.0018808	0.033311
GH_A12G0134	61.9816	16.0254	-1.9502	0.0018809	0.033311
GH_D06G0349	19.3809	61.5057	1.6654	0.0018798	0.033311
GH_A04G1475	1937.03	912.603	-1.0857	0.001914	0.033741
GH_A05G1224	27.1711	73.6883	1.4358	0.0019169	0.033772
GH_A02G1741	4383.81	1862.38	-1.235	0.0019328	0.03398
GH_A08G2794	68.7466	22.5815	-1.6042	0.00194	0.034054
GH_D10G0265	25.8427	78.2978	1.5965	0.0019395	0.034054
GH_D09G2095	6.57875	33.4131	2.3359	0.0019407	0.034056
GH_D05G0575	29.3739	77.2516	1.3939	0.0019532	0.034234
GH_A12G1764	128.795	378.606	1.5565	0.0019598	0.034323
GH_D01G2386	26.2311	1.62852	-4.0049	0.0019606	0.034323
GH_D05G2246	5.40472	24.8815	2.208	0.0019636	0.034344
GH_A10G2557	2.74551	31.8991	3.5497	0.001966	0.034366
GH_A13G0130	979.991	415.561	-1.2376	0.0019658	0.034366
GH_A06G0735	19.3241	84.4458	2.1231	0.0019698	0.034411
GH_D10G0042	175.675	72.6881	-1.2736	0.0019726	0.03445
GH_A06G1486	63.6108	131.144	1.0434	0.0019743	0.034459
GH_A10G0004	368.093	747.651	1.022	0.0019743	0.034459
GH_A04G1138	238.652	114.057	-1.0644	0.0019837	0.034612
[truncated: 172 more rows]

## Sheet: Supplemental Table 5
Supplemental Table 5. Summary of CUT&Tag-seq data
	Antibody	Replicate	Sequencing Depth	Mapped Fragment Number	Alignment Rate	Estimated Library Size	Unique Fragment Number
1	GFP	1	18532291	13401457	0.7231	1864602	1.8631e+06
2	GFP	2	16217531	11913525	0.7346	2459884	2.43951e+06
3	IgG	1	14125868	10475376	0.7416	222298	222298
4	IgG	2	10750854	7839591	0.7292	220956	220959
Note:
Sequencing Depth: Number of paired reads (fragments) in double ended sequencing
Alignment Rate: The ratio of the number of fragments mapped to the total number of fragments successfully compared
Mapped Fragment Number: Number of read pairs (fragments) successfully matched to the reference genome
Estimated Library Size: The number of unique mapped fragments in the Unique Mapped Fragment Number estimated by Picard MarkDuplicate based on PE
Unique Mapped Fragment Number: the number of uniquely mapped fragments

## Sheet: Supplemental Table 6
Supplemental Table 6. The summary for peak calling from CUT&Tag
	Antibody	Replicate	Fragment in peak number	Mapped Fragment Number	Peak number	FRiPs
1	GFP	1	7290385	13401457	152004	0.544
2	GFP	1	6387678	11913525	217374	0.536
Note:
FRiPs: (Fragment in peak number/Mapped Fragment Number)*100%

## Sheet: Supplemental Table 7
Supplemental Table 7. Overlap genes of CUT&Tag-Seq and RNA-Seq
Gene_ID	Annotation
GH_D10G0381	WRKY DNA-binding protein 65
GH_D09G0122	Cyclic nucleotide-regulated ion channel family protein
GH_D09G1470	Eukaryotic aspartyl protease family protein
GH_D09G0141	EXS (ERD1/XPR1/SYG1) family protein
GH_A07G0097	oxidative stress 3
GH_A07G0096	-
GH_A11G0189	-
GH_A11G0185	Heat shock protein 70 (Hsp 70) family protein
GH_A01G1608	hypothetical protein
GH_D10G1641	ARM repeat superfamily protein
GH_D09G1413	Galactose oxidase/kelch repeat superfamily protein
GH_D10G0315	Seven transmembrane MLO family protein
GH_A01G1672	hypothetical protein
GH_A11G1408	phytochrome interacting factor 3-like 5
GH_A01G1664	histidine kinase 3
GH_A11G1418	hypothetical protein
GH_A01G1658	WRKY DNA-binding protein 75
GH_A01G1657	dihydrosphingosine phosphate lyase
GH_D05G3116	ferritin 2
GH_D13G0285	zinc finger protein 4
GH_A11G2729	RmlC-like cupins superfamily protein
GH_D10G0307	E6-like protein
GH_D10G0357	senescence regulator (Protein of unknown function%2C DUF584)
GH_A01G0365	nine-cis-epoxycarotenoid dioxygenase 3
GH_D10G0344	TRICHOME BIREFRINGENCE-LIKE 38
GH_A01G0397	cytochrome P450%2C family 72%2C subfamily A%2C polypeptide 15
GH_D03G1659	Pyruvate kinase family protein
GH_D05G3058	F-box family protein
GH_D05G3046	-
GH_D03G0368	Haloacid dehalogenase-like hydrolase (HAD) superfamily protein
GH_D05G3024	Duplicated homeodomain-like superfamily protein
GH_D03G1608	LIGHT-DEPENDENT SHORT HYPOCOTYLS-like protein (DUF640)
GH_D13G1629	beta glucosidase 41
GH_D03G1643	extra-large GTP-binding protein 3
GH_D06G0349	F-BOX WITH WD-40 2
GH_D03G1636	TPRXL
GH_A07G1334	ubiquitin-conjugating enzyme 20
GH_D03G1623	WRKY DNA-binding protein 33
GH_D06G0372	F-box family protein
GH_A11G2692	NAC domain containing protein 47
GH_D02G2023	Auxin-responsive GH3 family protein
GH_A11G0049	hypothetical protein
GH_A01G1708	RING/U-box superfamily protein
GH_D13G0313	BEL1-like homeodomain 6
GH_D09G1331	Glycosyltransferase family 61 protein
GH_D09G1338	imidazolonepropionase (Protein of unknown function%2C DUF642)
GH_A11G0082	sulfotransferase 4A
GH_A07G0196	Chalcone-flavanone isomerase family protein
GH_A11G0094	heat shock transcription factor B2A
GH_D09G2623	Mitochondrial import inner membrane translocase subunit Tim17/Tim22/Tim23 family protein
GH_D09G1313	UDP-glcnac-adolichol phosphate glcnac-1-p-transferase
GH_D10G1751	-
GH_A11G2600	transmembrane protein
GH_A01G0493	pathogenesis-related family protein
GH_A11G2637	-
GH_A11G1308	Plant Tudor-like RNA-binding protein
GH_A04G1465	RmlC-like cupins superfamily protein
GH_D03G1792	MATE efflux family protein
GH_D03G0450	Heavy metal transport/detoxification superfamily protein
GH_D06G1783	cysteine-rich RECEPTOR-like kinase
GH_D03G1778	cytochrome P450%2C family 706%2C subfamily A%2C polypeptide 6
GH_D03G1708	TRICHOME BIREFRINGENCE-LIKE 19
GH_D06G0465	IAA-amino acid hydrolase ILR1-like 6
GH_A07G1434	myb domain protein 61
GH_D13G0402	PLC-like phosphodiesterases superfamily protein
GH_D13G1739	gibberellin 2-beta-dioxygenase
GH_D06G0469	HSP40/DnaJ peptide-binding protein
GH_D13G1726	TRICHOME BIREFRINGENCE-LIKE 41
GH_A07G0129	DEAD-box ATP-dependent RNA helicase
GH_A07G0128	heat shock transcription factor A2
GH_D03G0412	transmembrane protein
GH_D03G0415	sulfotransferase 16
GH_A07G0116	beta-galactosidase 12
GH_A07G0118	polyamine oxidase 5
GH_A11G1243	histidine-containing phosphotransfer factor 5
GH_A11G1293	NAD(P)H-quinone oxidoreductase subunit%2C putative (DUF581)
GH_D03G1921	RmlC-like cupins superfamily protein
GH_D10G0553	SAUR-like auxin-responsive protein family
GH_D05G2042	serine carboxypeptidase-like 40
GH_D05G2037	myb domain protein 77
GH_D05G2038	MIZU-KUSSEI-like protein (Protein of unknown function%2C DUF617)
GH_D13G1383	SAUR-like auxin-responsive protein family
GH_D05G2000	NAC domain containing protein 28
GH_D10G0573	RELA/SPOT homolog 3
GH_A04G1350	Vacuolar iron transporter (VIT) family protein
GH_A01G0164	Pyridoxal phosphate (PLP)-dependent transferases superfamily protein
GH_A07G0207	Duplicated homeodomain-like superfamily protein
GH_D06G1406	cysteine-rich RLK (RECEPTOR-like protein kinase) 29
GH_D10G0524	elongation factor
GH_A07G0258	kinase family with leucine-rich repeat domain-containing protein
GH_A07G0264	Papain family cysteine protease
GH_A07G0292	S-adenosyl-L-methionine-dependent methyltransferases superfamily protein
GH_D03G0552	-
GH_D06G1444	HAL2-like protein
GH_D06G1442	NAD(P)H dehydrogenase B2
GH_D06G0123	cytochrome P450%2C family 82%2C subfamily C%2C polypeptide 4
GH_A07G0254	profilin 5
GH_D09G2468	transmembrane protein%2C putative (DUF679 domain membrane protein 2)
GH_A11G1128	WRKY DNA-binding protein 23
GH_D09G1126	BEL1-like homeodomain 1
GH_D09G1151	Duplicated homeodomain-like superfamily protein
GH_D06G0188	SPla/RYanodine receptor (SPRY) domain-containing protein
GH_D06G0183	Subtilisin-like serine endopeptidase family protein
GH_D13G1472	seed imbibition 1
GH_D13G1454	Eukaryotic aspartyl protease family protein
GH_A11G1150	RING/FYVE/PHD zinc finger superfamily protein
GH_D09G1108	Polynucleotidyl transferase%2C ribonuclease H-like superfamily protein
GH_A05G0933	highly ABA-induced PP2C protein 2
GH_D13G0176	ortholog of sugar beet HS1 PRO-1 2
GH_A05G0912	peptide transporter 1
GH_A01G1523	NAD(P)-linked oxidoreductase superfamily protein
GH_A04G1157	WRKY DNA-binding protein 33
GH_A11G3729	Haloacid dehalogenase-like hydrolase (HAD) superfamily protein
GH_A11G3735	delta 1-pyrroline-5-carboxylate synthase 2
GH_A11G3736	E3 ubiquitin-protein ligase RLIM-like protein
GH_A04G1218	NAC domain containing protein 83
GH_A07G0301	alpha/beta-Hydrolases superfamily protein
GH_D10G1929	glycine-rich protein
GH_D06G1508	erf domain protein 9
GH_D06G0201	myb domain protein 73
GH_A07G1653	plasmodesmata-located protein 1
GH_A01G0291	response regulator 2
GH_D10G0640	Receptor-like protein kinase-related family protein
GH_D06G0286	beta HLH protein 93
GH_D06G0283	Zinc finger (C3HC4-type RING finger) family protein
GH_D06G0224	ARM repeat superfamily protein
GH_A07G1679	-
GH_D09G1195	alpha/beta-Hydrolases superfamily protein
GH_D03G0648	pathogenesis-related family protein
GH_A01G0743	Ras-related small GTP-binding family protein
GH_A08G0701	ATPase E1-E2 type family protein / haloacid dehalogenase-like hydrolase family protein
GH_D02G2365	3-ketoacyl-CoA synthase 4
GH_D10G2565	Tetratricopeptide repeat (TPR)-like superfamily protein
GH_A11G1046	CBL-interacting protein kinase 9
GH_D03G0836	Glycosyltransferase family 61 protein
GH_D10G1273	2-oxoglutarate (2OG) and Fe(II)-dependent oxygenase superfamily protein
GH_D13G2406	micronuclear linker histone polyprotein-like protein
GH_D10G1284	Peroxidase superfamily protein
GH_D13G1155	syntaxin of plants 111
GH_D13G2485	Bifunctional inhibitor/lipid-transfer protein/seed storage 2S albumin superfamily protein
GH_D09G0550	Microtubule associated protein (MAP65/ASE1) family protein
GH_D09G1884	Eukaryotic aspartyl protease family protein
GH_D06G0701	Protein phosphatase 2C family protein
GH_D05G2261	homeobox protein 6
GH_D08G2122	alpha/beta-Hydrolases superfamily protein
GH_D13G1191	O-acetylserine (thiol) lyase (OAS-TL) isoform A1
GH_D10G1212	GroES-like zinc-binding alcohol dehydrogenase family protein
GH_D09G1844	homeobox protein 22
GH_D10G1211	ammonium transporter 2
GH_D08G2175	cytochrome P450%2C family 94%2C subfamily B%2C polypeptide 3
GH_D08G2170	photosystem II reaction center W
GH_D09G1940	highly ABA-induced PP2C protein 2
GH_D06G0750	myb-like transcription factor family protein
GH_D05G2196	beta HLH protein 93
GH_D06G0771	Survival protein SurE-like phosphatase/nucleotidase
GH_A13G2065	hypothetical protein
GH_A07G2201	RING/U-box superfamily protein
GH_A11G1097	myb domain protein 61
GH_A07G2221	UDP-glucosyltransferase 74F2
GH_A03G2075	salt tolerance zinc finger
GH_D03G0793	Ribonuclease H-like superfamily protein
GH_D03G0774	2-oxoglutarate (2OG) and Fe(II)-dependent oxygenase superfamily protein
GH_A03G2046	transmembrane protein
GH_D10G0042	nuclear factor Y%2C subunit A7
GH_A03G2232	GATA transcription factor 5
GH_D10G2688	plasma membrane intrinsic protein 1%3B4
GH_A07G1041	CCT motif family protein
GH_A03G2229	MATE efflux family protein
GH_A08G1961	nitrate transporter 1.1
GH_A08G1960	WRKY DNA-binding protein 21
GH_A11G2240	Homeobox-leucine zipper protein family
GH_A08G0685	alpha/beta-Hydrolases superfamily protein
GH_D13G1259	calreticulin 1a
GH_D13G2578	auxin response factor 16
GH_D05G2128	salt tolerance zinc finger
GH_D08G2010	ankyrin repeat/KH domain protein (DUF1442)
GH_D08G2026	ACC synthase 10
GH_D08G2049	phospholipase D beta 1
GH_D09G0419	Myzus persicae-induced lipase 1
GH_D05G2100	myb domain protein r1
GH_A12G0690	OBF binding protein 1
GH_D08G2075	-
GH_D06G0886	lysine-ketoglutarate reductase/saccharopine dehydrogenase bifunctional enzyme
GH_A12G0624	MAP kinase 7
GH_A12G0625	MAP kinase 7
GH_A07G2353	hypothetical protein (DUF506)
GH_A03G2196	-
GH_A07G2301	RmlC-like cupins superfamily protein
GH_D05G2427	polyadenylate-binding protein 1-B-binding protein
GH_A01G1828	-
GH_D10G0133	senescence regulator (Protein of unknown function%2C DUF584)
GH_A01G1877	flavin-dependent monooxygenase 1
GH_D13G2200	myosin family protein with Dil
GH_A08G0986	serine-rich protein-like protein
GH_A07G2488	Oxidoreductase%2C zinc-binding dehydrogenase family protein
GH_A12G1906	Leucine-rich repeat (LRR) family protein
GH_D02G2553	HTH-type transcriptional regulator
GH_A01G1852	basic chitinase
GH_A11G2115	RAB GTPase homolog H1E
GH_A01G0513	D-mannose binding lectin protein with Apple-like carbohydrate-binding domain-containing protein
GH_D10G0189	Quinone reductase family protein
GH_A01G0588	squamosa promoter binding protein-like 5
GH_D09G1675	poltergeist like 4
GH_A01G0552	homogentisate 1%2C2-dioxygenase
GH_D05G1164	Terpenoid cyclases family protein
GH_D10G2775	TRICHOME BIREFRINGENCE-LIKE 38
GH_D05G2487	choline kinase 1
GH_D10G0121	WRKY family transcription factor
GH_D05G1125	LIGHT-DEPENDENT SHORT HYPOCOTYLS-like protein (DUF640)
GH_D06G1866	IQ-domain 11
GH_A13G2218	myosin family protein with Dil
GH_D06G1877	senescence associated gene 20
GH_A13G2238	Zinc finger C-x8-C-x5-C-x3-H type family protein
GH_D06G1824	tonoplast dicarboxylate transporter
GH_D06G0509	-
GH_D06G1847	Heavy metal transport/detoxification superfamily protein
GH_A12G1834	NAC-like%2C activated by AP3/PI
GH_A12G1842	ribonuclease 3
GH_A13G2292	Inorganic H pyrophosphatase family protein
GH_A07G2415	NAC domain containing protein 74
GH_D02G0056	PYRIMIDINE 4
GH_D10G0265	alpha 1%2C4-glycosyltransferase family protein
GH_D02G0068	UDP-glucosyltransferase 74F2
GH_D02G0076	transmembrane protein
GH_A01G0666	cyclic nucleotide-gated cation channel 4
GH_A01G0661	cotton fiber (DUF761)
GH_A01G1992	transmembrane protein%2C putative (DUF679)
GH_D13G2305	RING/U-box superfamily protein
GH_D02G0046	ARM repeat superfamily protein
GH_A08G0854	Peroxidase superfamily protein
GH_A01G0644	NAC (No Apical Meristem) domain transcriptional regulator superfamily protein
GH_D02G0021	Leucine-rich repeat protein kinase family protein
GH_A01G0634	aluminum induced protein with YGL and LRDR motifs
GH_A01G0633	CBS domain-containing protein
GH_D02G1328	Outer arm dynein light chain 1 protein
GH_D05G1074	mitogen-activated protein kinase kinase kinase 13
GH_A01G0699	organic cation/carnitine transporter4
GH_D05G2395	Cyclin A1%3B1
GH_D13G1005	-
GH_D09G0223	Glutaredoxin family protein
GH_D10G0236	F-box family protein
GH_D05G1019	RING/U-box superfamily protein
GH_D10G0223	-
GH_A07G2500	hypothetical protein (DUF1645)
GH_A13G2308	RING/U-box superfamily protein
GH_D06G0627	alpha/beta-Hydrolases superfamily protein
GH_A04G1689	glycosylphosphatidylinositol-anchored lipid protein transfer 1
GH_A13G2313	CHY-type/CTCHY-type/RING-type Zinc finger protein
GH_A07G2576	chloride channel B
GH_A07G2594	Peroxidase superfamily protein
GH_A11G2098	Integrase-type DNA-binding superfamily protein
GH_A13G2389	glutamine dumper 3
GH_A12G1764	micronuclear linker histone polyprotein-like protein
GH_A05G1744	ethylene-forming enzyme
GH_D07G1800	RING/U-box superfamily protein
GH_D04G0671	protein phosphatase 2CA
GH_D06G2077	RING/U-box superfamily protein
GH_D06G2075	alpha/beta-Hydrolases superfamily protein
GH_A08G1603	LOB domain-containing protein 18
GH_D07G1827	RNA-binding (RRM/RBD/RNP motifs) family protein
GH_D07G1893	Auxin efflux carrier family protein
GH_D12G1319	Calcium-binding EF-hand family protein
GH_D12G1315	myb domain protein 5
GH_A08G1697	polyamine oxidase 1
GH_A08G1680	BPS1-like protein (DUF793)
GH_D12G2592	cellulose synthase like G3
GH_D12G2591	DCD (Development and Cell Death) domain protein
GH_D12G1212	phloem protein 2-A13
GH_D12G1235	RING/U-box superfamily protein
GH_D01G0859	cytochrome P450%2C family 71%2C subfamily B%2C polypeptide 36
GH_A05G0380	hydroxyproline-rich glycoprotein family protein
GH_A01G2196	NDR1/HIN1-like 1
GH_A10G2618	cytochrome P450%2C family 71%2C subfamily B%2C polypeptide 34
GH_A10G2609	AP2/B3-like transcriptional factor family protein
GH_D04G1848	Amino acid permease family protein
GH_D04G0550	nodulin MtN21 /EamA-like transporter family protein
GH_D04G0551	nodulin MtN21 /EamA-like transporter family protein
GH_D04G0552	nodulin MtN21 /EamA-like transporter family protein
GH_D04G1875	nodulin MtN21 /EamA-like transporter family protein
GH_A08G2817	Thioredoxin superfamily protein
GH_D04G0567	GDSL-like Lipase/Acylhydrolase superfamily protein
GH_A05G1671	PEBP (phosphatidylethanolamine-binding protein) family protein
GH_D04G0590	A-kinase anchor-like protein
GH_A05G2979	Transmembrane amino acid transporter family protein
GH_A05G1652	oxidoreductase%2C zinc-binding dehydrogenase family protein
GH_D04G0580	phosphoenolpyruvate (pep)/phosphate translocator 2
GH_A05G0329	ELF4-like 3
GH_A08G1516	regulatory component of ABA receptor 1
GH_D12G2526	beta-hydroxylase 1
GH_A08G2841	catalytics
GH_A08G1535	S-adenosyl-L-methionine-dependent methyltransferases superfamily protein
GH_A08G1541	cytochrome P450%2C family 704%2C subfamily A%2C polypeptide 2
GH_A01G2241	purple acid phosphatase 22
GH_A08G0273	Xyloglucan endotransglucosylase/hydrolase family protein
GH_A02G1904	homeobox protein 21
GH_A11G0933	cytochrome P450%2C family 86%2C subfamily A%2C polypeptide 8
GH_A08G0266	Deoxyxylulose-5-phosphate synthase
GH_A08G1579	cytochrome P450%2C family 86%2C subfamily A%2C polypeptide 8
GH_A01G2215	AP2/B3-like transcriptional factor family protein
GH_A11G0999	regulatory component of ABA receptor 1
GH_A01G2260	PHYTOSULFOKINE 3 PRECURSOR
GH_A08G0290	transmembrane protein
GH_A05G1564	basic helix-loop-helix (bHLH) DNA-binding superfamily protein
GH_A05G0237	NAD(P)-binding Rossmann-fold superfamily protein
GH_A05G1570	alpha/beta-Hydrolases superfamily protein
GH_A05G0246	Major facilitator superfamily protein
GH_A10G2584	plasma membrane intrinsic protein 1%3B4
GH_A11G0915	beta-amylase 7
GH_A10G2524	proline transporter 1
GH_D12G1192	Calcium-dependent lipid-binding (CaLB domain) family protein
GH_A02G0350	Bifunctional inhibitor/lipid-transfer protein/seed storage 2S albumin superfamily protein
GH_A05G1501	cytochrome P450%2C family 710%2C subfamily A%2C polypeptide 1
GH_A05G1512	WRKY DNA-binding protein 28
GH_D11G3002	P-loop containing nucleoside triphosphate hydrolases superfamily protein
GH_A02G1696	Haloacid dehalogenase-like hydrolase (HAD) superfamily protein
GH_A05G1538	intracellular protein transporter%2C putative (DUF641)
GH_D12G0221	D-3-phosphoglycerate dehydrogenase
GH_D03G1025	serine/threonine protein kinase 2
GH_D12G1544	transmembrane protein
GH_D07G0352	interferon-related developmental regulator family protein / IFRD protein family
GH_D12G2839	GroES-like zinc-binding alcohol dehydrogenase family protein
GH_D07G0273	Papain family cysteine protease
GH_D07G0267	kinase family with leucine-rich repeat domain-containing protein
GH_D12G2781	beta-hydroxylase 1
GH_A10G2278	PATATIN-like protein 6
GH_D12G1476	multifunctional protein 2
GH_A05G1468	EXORDIUM like 7
GH_A05G0124	serine-rich protein-like protein
GH_A05G0123	-
GH_A05G0159	cytochrome P450 family protein
GH_A02G1650	UDP-glucosyl transferase 78D2
GH_A08G1715	UDP-glucosyl transferase 73C1
GH_D03G1175	hydroxyproline-rich glycoprotein family protein
GH_D03G1173	Cysteine proteinases superfamily protein
GH_A08G0422	UDP-GLUCOSE PYROPHOSPHORYLASE 1
GH_D03G1155	ATP binding microtubule motor family protein
GH_A11G0668	Uncharacterized protein family (UPF0041)
GH_D04G0740	cytokinin oxidase/dehydrogenase 6
GH_A11G0714	Transmembrane amino acid transporter family protein
GH_D12G0041	photosystem I subunit D-2
GH_D12G1341	3-ketoacyl-CoA synthase 1
GH_A02G1702	hypothetical protein
GH_D12G2690	SAUR-like auxin-responsive protein family
GH_D12G2674	Peroxidase superfamily protein
GH_A02G1725	Zinc finger (C3HC4-type RING finger) family protein
GH_A02G0412	Bifunctional inhibitor/lipid-transfer protein/seed storage 2S albumin superfamily protein
GH_A02G1747	Homeobox-leucine zipper protein family
GH_A05G1332	ABC-2 and Plant PDR ABC-type transporter family protein
GH_A05G1333	Homeodomain-like superfamily protein
GH_A10G2349	3-ketoacyl-CoA synthase 19
GH_A05G1341	actin binding protein family
GH_A05G2670	transcription factor bHLH145
GH_A02G0439	peptide transporter 3
GH_A05G1375	Glucose-methanol-choline (GMC) oxidoreductase family protein
GH_A05G1373	Late embryogenesis abundant (LEA) hydroxyproline-rich glycoprotein family
GH_A02G0448	cadherin EGF LAG seven-pass G-type receptor%2C putative (DUF3527)
GH_A05G0895	RING/U-box superfamily protein
GH_D09G1010	serine carboxypeptidase-like 51
GH_D13G0683	alpha/beta-Hydrolases superfamily protein
GH_D09G1022	glutamine-dependent asparagine synthase 1
GH_A05G0822	Rho GTPase activating protein with PAK-box/P21-Rho-binding domain-containing protein
GH_A05G0827	Glycosyl hydrolase superfamily protein
GH_D03G1270	NFU1 iron-sulfur cluster protein
GH_A01G2500	signal transducer/transcription protein%2C putative (DUF1685)
GH_D10G0780	Galactose oxidase/kelch repeat superfamily protein
GH_A04G1093	RING/U-box superfamily protein
GH_A11G0544	RAB GTPase homolog A4A
GH_A11G0593	KAR-UP F-box 1
GH_A05G0863	-
GH_A01G1210	Uncharacterized conserved protein UCP031279
GH_A04G1053	Adenine nucleotide alpha hydrolases-like superfamily protein
GH_A04G1051	glutathione S-transferase TAU 8
GH_A04G1126	DNAJ heat shock N-terminal domain-containing protein
GH_D12G2117	Nodulin MtN3 family protein
GH_A10G2011	Protein kinase superfamily protein
GH_A11G1947	homeobox protein 40
GH_A11G1956	calmodulin-like 41
GH_D09G1097	Duplicated homeodomain-like superfamily protein
GH_D07G0904	cysteine-rich/transmembrane domain A-like protein
GH_A09G0996	oxidative stress 3
GH_D13G0780	expansin A15
GH_D09G1048	lipid transfer protein 1
GH_D13G0750	Homeobox-leucine zipper protein family
GH_D13G0754	Galactose oxidase/kelch repeat superfamily protein
GH_D04G0999	NDR1/HIN1-like 1
GH_D13G0794	myb domain protein 106
GH_D13G0797	Arabinanase/levansucrase/invertase
GH_A05G0754	F-box family protein
GH_A11G1772	cytosolic NADP+-dependent isocitrate dehydrogenase
GH_A11G1749	receptor-like kinase 1
GH_A11G1758	TRICHOME BIREFRINGENCE-LIKE 19
GH_A11G1757	TRICHOME BIREFRINGENCE-LIKE 19
GH_A11G0423	ethylene-responsive transcription factor
GH_A05G0731	Lateral root primordium (LRP) protein-like protein
GH_A08G2403	alpha/beta-Hydrolases superfamily protein
GH_A01G1347	calmodulin-domain protein kinase cdpk isoform 2
GH_A11G0484	methylesterase
GH_A08G1134	Integrase-type DNA-binding superfamily protein
GH_A08G2452	Li-tolerant lipase 1
GH_D12G2011	-
GH_A08G2427	WRKY DNA-binding protein 74
GH_A04G1011	metallothionein 2A
GH_D03G0038	DUF241 domain protein%2C putative (DUF241)
GH_D03G1354	maternal effect embryo arrest 59
GH_A08G2485	MATE efflux family protein
GH_A11G0506	Cysteine proteinases superfamily protein
GH_A11G1830	Chaperone DnaJ-domain superfamily protein
GH_D13G0858	ABI five binding protein
GH_D06G1348	-
GH_D06G0047	beta-galactosidase 5
GH_A09G0852	phragmoplast orienting kinesin 1
GH_A09G0855	CBL-interacting protein kinase 1
GH_D12G2086	HCP-like superfamily protein with MYND-type zinc finger
GH_D09G2260	SOS3-interacting protein 4
GH_D06G0003	SBP (S-ribonuclease binding protein) family protein
GH_A05G0652	Galactose oxidase/kelch repeat superfamily protein
GH_D06G2299	senescence regulator (Protein of unknown function%2C DUF584)
GH_D13G0443	-
GH_D07G0719	homeobox 1
GH_A05G0630	Eukaryotic aspartyl protease family protein
GH_A05G1960	NAC domain containing protein 28
GH_A05G0636	HOPW1-1-interacting 2
GH_A05G0646	cytochrome P450%2C family 714%2C subfamily A%2C polypeptide 1
GH_A11G0386	AMP-dependent synthetase and ligase family protein
GH_A05G0696	AGC (cAMP-dependent%2C cGMP-dependent and protein kinase C) kinase family protein
GH_A05G0691	cytochrome P450%2C family 706%2C subfamily A%2C polypeptide 6
GH_A11G0326	-
GH_A11G1656	Malectin/receptor-like protein kinase family protein
GH_D03G0188	Protein kinase superfamily protein
GH_D12G2404	adenine phosphoribosyl transferase 4
GH_D03G0171	calcium uniporter (DUF607)
GH_A01G1041	transmembrane protein
GH_A08G1491	cytochrome P450%2C family 78%2C subfamily A%2C polypeptide 6
GH_D03G0115	Cytochrome P450 superfamily protein
GH_A01G2347	Zinc finger C-x8-C-x5-C-x3-H type family protein
GH_D03G1429	protein kinase 1B
GH_A08G2788	cytidine deaminase 1
GH_D03G0161	homeobox protein 40
GH_D03G0166	transmembrane protein%2C putative (DUF677)
GH_A02G0713	alcohol dehydrogenase 1
GH_A01G1081	Chaperone protein htpG family protein
GH_A01G2399	Haloacid dehalogenase-like hydrolase (HAD) superfamily protein
GH_A01G1065	Major facilitator superfamily protein
GH_A08G0198	Protein kinase superfamily protein
GH_A01G2378	cation/H+ exchanger 20
GH_D12G2312	lsd one like 1
GH_A02G0792	GDSL-like Lipase/Acylhydrolase superfamily protein
GH_D12G2388	Pectin lyase-like superfamily protein
GH_D12G2395	beta vacuolar processing enzyme
GH_D09G2134	acyl activating enzyme 5
GH_A05G1870	lysine decarboxylase family protein
GH_A11G0287	PLATZ transcription factor family protein
GH_A05G1856	Pathogenesis-related thaumatin superfamily protein
GH_D07G0815	sucrose synthase 5
GH_A11G0260	Homeobox-leucine zipper protein 4 (HB-4) / HD-ZIP protein
GH_D07G0879	brassinosteroid-6-oxidase 2
GH_A05G1891	purple acid phosphatase 10
GH_A11G2862	Pyridoxal-dependent decarboxylase family protein
GH_A05G1825	Major facilitator superfamily protein
GH_A08G1313	response to low sulfur 2
GH_A05G0505	BURP domain-containing protein
GH_A05G1810	Putative lysine decarboxylase family protein
GH_A08G1367	Pectin lyase-like superfamily protein
GH_D03G1550	lysine decarboxylase family protein
GH_D03G0206	Homeodomain-like superfamily protein
GH_D03G0274	root hair specific 19
GH_D12G2203	putative glycerol-3-phosphate transporter 1
GH_D03G0258	end binding protein 1C
GH_D05G4006	hypothetical protein
GH_D03G0252	WRKY DNA-binding protein 15
GH_D06G1117	homeobox protein knotted-1-like 3
GH_D06G1132	CBL-interacting protein kinase 25
GH_A05G0486	Integrase-type DNA-binding superfamily protein
GH_D13G0649	Cytochrome P450 superfamily protein
GH_D09G2037	cytochrome P450%2C family 76%2C subfamily C%2C polypeptide 7
GH_A13G0603	xyloglucan endotransglucosylase/hydrolase 9
GH_A10G0745	cytochrome P450 family protein
GH_A13G1900	Cobalamin-independent synthase family protein
GH_A13G0682	tonoplast monosaccharide transporter2
GH_A02G1061	Heat shock protein 70 (Hsp 70) family protein
GH_D12G0881	hydroxyproline-rich glycoprotein family protein
GH_A05G2167	Phosphoglycerate mutase family protein
GH_A05G2185	LOW protein: E3 ubiquitin ligase-like protein
GH_D08G0828	senescence-associated gene 21
GH_A05G2194	P-loop containing nucleoside triphosphate hydrolases superfamily protein
GH_D11G1128	myb domain protein 61
GH_A08G2152	cytochrome P450%2C family 94%2C subfamily B%2C polypeptide 1
GH_A08G2159	lateral organ boundaries-domain 16
GH_D11G3756	Haloacid dehalogenase-like hydrolase (HAD) superfamily protein
GH_A06G0734	-
GH_D01G0008	GNS1/SUR4 membrane protein family
GH_D11G2273	MATE efflux family protein
GH_D01G0042	vacuolar proton ATPase A3
GH_D05G0796	Late embryogenesis abundant (LEA) hydroxyproline-rich glycoprotein family
GH_A02G1173	respiratory burst oxidase protein F
GH_D01G0083	carbohydrate esterase%2C putative (DUF303)
GH_D07G2412	zinc finger (AN1-like) family protein
GH_A13G0787	TEOSINTE BRANCHED%2C cycloidea and PCF (TCP) 14
GH_A13G0782	Galactose oxidase/kelch repeat superfamily protein
GH_A12G2055	sulfotransferase 16
GH_D12G0771	xyloglucan endotransglucosylase/hydrolase 5
GH_A05G2081	AGAMOUS-like 104
GH_A05G2084	pumilio 12
GH_A05G2098	salt tolerance zinc finger
GH_D07G1094	maternal effect embryo arrest 60
GH_A08G2059	UDP-D-glucose/UDP-D-galactose 4-epimerase 1
GH_A08G2034	phospholipase D beta 1
GH_A06G0856	jasmonate-zim-domain protein 1
GH_A09G1743	NAD(P)-binding Rossmann-fold superfamily protein
GH_A09G0415	zinc finger (C3HC4-type RING finger) family protein
GH_A06G0824	ELF4-like 3
GH_D08G0557	RNA-binding (RRM/RBD/RNP motifs) family protein
GH_D08G0563	ethylene-forming enzyme
GH_D01G0113	metacaspase 3
GH_A10G0579	hydroxyproline-rich glycoprotein family protein
GH_D08G0597	ADP/ATP carrier 2
GH_A10G0516	linoleate 9S-lipoxygenase-4 protein%2C putative (DUF581)
GH_D01G0151	-
GH_D01G1490	histone-lysine N-methyltransferase SETD1B-like protein
GH_D11G1271	alpha/beta-Hydrolases superfamily protein
GH_D11G1272	histidine-containing phosphotransfer factor 5
GH_D04G1315	ATP binding microtubule motor family protein
GH_D11G2584	calcium exchanger 7
GH_D01G0192	targeting protein for XKLP2
GH_D11G2612	sulfotransferase 2A
GH_D08G1929	ethylene responsive element binding factor 1
GH_D08G0625	senescence-associated family protein (DUF581)
GH_D04G1387	E3 ubiquitin-protein ligase RLIM-like protein
GH_D11G1320	NAD(P)H-quinone oxidoreductase subunit%2C putative (DUF581)
GH_A10G0463	SBP (S-ribonuclease binding protein) family protein
GH_D07G2082	Glycine-rich protein family
GH_A10G0486	Leucine-rich repeat transmembrane protein kinase
GH_D08G0456	Protein phosphatase 2C family protein
GH_D11G1179	RING/FYVE/PHD zinc finger superfamily protein
GH_D11G1173	CP12 domain-containing protein 2
GH_A10G1963	RING/U-box superfamily protein
GH_D11G1158	WRKY DNA-binding protein 23
GH_A10G0644	Leucine-rich repeat transmembrane protein kinase protein
GH_A10G1914	myb domain protein 78
GH_A10G1941	hypothetical protein
GH_A03G0680	NFU1 iron-sulfur cluster protein
GH_A08G2221	disease resistance family protein / LRR family protein
GH_D05G0924	highly ABA-induced PP2C protein 2
GH_D07G2135	RING/U-box superfamily protein
GH_A09G1908	alpha dioxygenase
GH_D07G2123	nuclear factor Y%2C subunit B3
GH_A09G1925	hypothetical protein
GH_D04G1215	CHY-type/CTCHY-type/RING-type Zinc finger protein
GH_D04G1210	gamma tonoplast intrinsic protein
GH_A08G2290	Acyl-CoA N-acyltransferases (NAT) superfamily protein
GH_D01G1602	purple acid phosphatase 3
GH_D08G1821	Calcium-binding EF-hand family protein
GH_A08G2287	RAN binding protein 1
GH_A08G2286	mitogen-activated protein kinase kinase kinase 13
GH_D05G0990	P-loop containing nucleoside triphosphate hydrolases superfamily protein
GH_D01G0305	Di-glucose binding protein with Kinesin motor domain-containing protein
GH_D08G1853	plant intracellular ras group-related LRR 4
GH_A09G0675	RING/U-box superfamily protein
GH_D01G1671	hypothetical protein
GH_A06G1591	AGAMOUS-like 29
GH_D01G0347	nine-cis-epoxycarotenoid dioxygenase 3
GH_A10G0330	TRICHOME BIREFRINGENCE-LIKE 38
GH_A06G0235	salt tolerance zinc finger
GH_A10G1654	photosystem II subunit P-1
GH_D04G1508	Glutathione S-transferase family protein
GH_A02G1489	Nodulin MtN3 family protein
GH_A05G2634	myb domain protein 73
GH_A06G0215	carbohydrate esterase%2C putative (DUF303)
GH_A06G0203	SPla/RYanodine receptor (SPRY) domain-containing protein
GH_A06G1522	receptor like protein 51
GH_D04G1551	NAC domain containing protein 83
GH_D12G1794	ABI five binding protein 2
GH_D07G0125	polyamine oxidase 5
GH_A06G0282	amino acid permease 6
GH_D07G1362	fumarase 1
GH_D07G0044	serine/arginine repetitive matrix protein%2C putative (DUF936)
GH_D12G1695	hydroxyproline-rich glycoprotein family protein
GH_A05G1224	serine-rich protein-like protein
GH_A10G1595	SITE-1 protease
GH_D04G1575	O-acyltransferase (WSD1-like) family protein
GH_D07G0099	MATE efflux family protein
GH_D04G1589	RING membrane-anchor 1
GH_A05G1267	hypothetical protein
GH_A10G0232	Wound-responsive family protein
GH_A05G1275	Tetratricopeptide repeat (TPR)-like superfamily protein
GH_A10G0224	F-box family protein
GH_A10G1556	basic helix-loop-helix (bHLH) DNA-binding superfamily protein
GH_A09G2702	Mitochondrial import inner membrane translocase subunit Tim17/Tim22/Tim23 family protein
GH_A05G1253	pleiotropic drug resistance 12
GH_A05G2593	DNA polymerase epsilon catalytic subunit A
GH_A05G3801	nodulin MtN21 /EamA-like transporter family protein
GH_A06G0356	homeobox protein 16
GH_A02G1572	myo-inositol-1-phosphate synthase 2
GH_A02G1579	Heavy metal transport/detoxification superfamily protein
GH_A10G0446	galactosyltransferase family protein
GH_A05G3854	hypothetical protein
GH_A05G3853	basic helix-loop-helix (bHLH) DNA-binding family protein
GH_A05G2527	GDSL-like Lipase/Acylhydrolase superfamily protein
GH_A10G0415	1
GH_D04G1434	RING/U-box superfamily protein
GH_A06G0300	beta HLH protein 93
GH_D07G1519	Heavy metal transport/detoxification superfamily protein
GH_D12G1648	cyclin-dependent kinase inhibitor SMR3-like protein
GH_A09G0072	Putative AT-hook DNA-binding family protein
GH_D07G1506	dihydroflavonol 4-reductase
GH_A09G0095	ABI five binding protein 2
GH_D07G0241	PYR1-like 2
GH_D12G2963	ARM repeat superfamily protein
GH_A06G0395	F-box family protein
GH_D07G0187	SAUR-like auxin-responsive protein family
GH_A05G1105	methionine S-methyltransferase
GH_D01G0506	cytochrome P450%2C family 87%2C subfamily A%2C polypeptide 2
GH_A06G0401	related to AP2 4
GH_D01G0527	LIGHT-DEPENDENT SHORT HYPOCOTYLS-like protein (DUF640)
GH_A10G0353	Haloacid dehalogenase-like hydrolase (HAD) superfamily protein
GH_A10G0354	RING/FYVE/PHD-type zinc finger family protein
GH_D01G0545	homogentisate 1%2C2-dioxygenase
GH_A05G1129	LIGHT-DEPENDENT SHORT HYPOCOTYLS-like protein (DUF640)
GH_D04G0191	uricase / urate oxidase / nodulin 35
GH_A06G0498	HSP40/DnaJ peptide-binding protein
GH_A06G0494	IAA-amino acid hydrolase ILR1-like 6
GH_D12G1920	Zinc-binding dehydrogenase family protein
GH_D12G0629	B-box type zinc finger family protein
GH_D04G1755	dolichyl-diphosphooligosaccharide-protein glycosyltransferase 48kDa subunit family protein
GH_A09G1668	senescence regulator (Protein of unknown function%2C DUF584)
GH_D11G3485	histone deacetylase-like protein
GH_A06G1791	tonoplast dicarboxylate transporter
GH_D11G2136	Late embryogenesis abundant protein%2C group 6
GH_A06G0451	6-phosphogluconolactonase 1
GH_D04G1773	Gibberellin-regulated family protein
GH_D12G0647	S-adenosyl-L-methionine-dependent methyltransferases superfamily protein
GH_D07G1200	ovate family protein 13
GH_D07G1129	glutamine-dependent asparagine synthase 1
GH_D01G1922	SBP (S-ribonuclease binding protein) family protein
GH_D07G1148	Lecithin:cholesterol acyltransferase family protein
GH_D07G2484	RING domain ligase2
GH_D07G1153	hypothetical protein
GH_A06G1868	Leucine-rich repeat protein kinase family protein
GH_D01G1968	basic chitinase
GH_A10G2651	basic helix-loop-helix (bHLH) DNA-binding superfamily protein
GH_A10G2658	senescence associated gene 20
GH_A09G1605	permease%2C cytosine/purines%2C uracil%2C thiamine%2C allantoin family protein
GH_A05G1031	RING/U-box superfamily protein
GH_A05G1039	plasma membrane intrinsic protein 2%3B4
GH_A05G2374	Cyclin A1%3B1
GH_A05G1016	mitogen-activated protein kinase 3
GH_A10G0004	ATP-dependent DNA helicase
GH_D01G0699	organic cation/carnitine transporter4
GH_D01G0698	hypothetical protein
GH_D11G2063	PLC-like phosphodiesterases superfamily protein
GH_D11G2049	membrane insertase%2C putative (DUF1685)
GH_D11G3371	Dormancy/auxin associated family protein
GH_A10G0211	-
GH_A10G0212	bifunctional nuclease i
GH_A09G1554	binding protein
GH_D04G1631	-
GH_D12G1829	NAC-like%2C activated by AP3/PI
GH_A02G0026	HAD superfamily%2C subfamily IIIB acid phosphatase
GH_A06G0552	sterile alpha motif (SAM) domain protein
GH_A06G0543	-
GH_A06G0542	RING/U-box superfamily protein
GH_D12G1874	aluminum-activated malate transporter 9
GH_D12G1866	alpha-xylosidase 1
GH_D01G0702	Protein kinase superfamily protein
GH_D04G1693	Vacuolar iron transporter (VIT) family protein
GH_A10G0115	Galactosyltransferase family protein
GH_D01G0796	-
GH_A03G1296	gibberellin 2-oxidase 8
GH_D05G1337	Homeodomain-like superfamily protein
GH_D05G2670	1-amino-cyclopropane-1-carboxylate synthase 8
GH_A03G1283	Peroxidase superfamily protein
GH_D05G1323	phytochrome-associated protein 2
GH_A11G3220	metallothionein 3
GH_D10G2113	Protein kinase superfamily protein
GH_D05G3951	sulfotransferase 16
GH_D08G1266	GroES-like zinc-binding alcohol dehydrogenase family protein
GH_A07G0903	cysteine-rich/transmembrane domain A-like protein
GH_D02G1414	Galactose oxidase/kelch repeat superfamily protein
GH_D05G1380	Late embryogenesis abundant (LEA) hydroxyproline-rich glycoprotein family
GH_D05G1370	beta galactosidase 1
GH_A12G1650	cytochrome P450%2C family 71%2C subfamily B%2C polypeptide 36
GH_D11G0677	Protein kinase superfamily protein
GH_D13G2063	RING/U-box superfamily protein
GH_D11G1980	homeobox protein 40
GH_A12G0373	armadillo repeat only 1
GH_D11G0620	KAR-UP F-box 1
GH_D11G0612	diacylglycerol acyltransferase family
GH_A12G2922	organic cation/carnitine transporter1
GH_D10G2037	hypothetical protein
GH_A12G2938	Protein phosphatase 2A%2C regulatory subunit PR55
GH_A12G2944	carbonic anhydrase 2
GH_A12G1612	transcription elongation factor
GH_A13G1182	Ribonuclease H-like superfamily protein
GH_A12G2940	ARM repeat superfamily protein
GH_D10G2089	Peroxidase superfamily protein
GH_D05G1226	mediator of RNA polymerase II transcription subunit 15a-like protein
GH_D05G1219	Protein kinase superfamily protein
GH_D10G2271	cytochrome P450%2C family 77%2C subfamily A%2C polypeptide 4
GH_A04G0900	indole-3-butyric acid response 5
GH_D13G2122	Glycosyl hydrolase family protein with chitinase insertion domain-containing protein
GH_D09G0870	sugar phosphate exchanger%2C putative (DUF506)
GH_D05G2596	cytomatrix protein-like protein
GH_D05G1264	hypothetical protein
GH_D05G1249	pleiotropic drug resistance 12
GH_A09G2187	Pectin lyase-like superfamily protein
GH_A13G2589	Homeobox-leucine zipper family protein / lipid-binding START domain-containing protein
GH_A12G1546	HXXXD-type acyl-transferase family protein
GH_D13G2190	RNA polymerase III RPC4
GH_D11G0545	Homeobox-leucine zipper protein family
GH_D13G2188	growth-regulating factor 5
GH_D11G1865	Chaperone DnaJ-domain superfamily protein
GH_D11G0517	alpha/beta-Hydrolases superfamily protein
GH_A12G1587	FASCICLIN-like arabinoogalactan 9
GH_A12G0273	Adenine nucleotide alpha hydrolases-like superfamily protein
GH_D05G3801	NAC (No Apical Meristem) domain transcriptional regulator superfamily protein
GH_A12G2813	GroES-like zinc-binding alcohol dehydrogenase family protein
GH_A12G2816	Glucose-methanol-choline (GMC) oxidoreductase family protein
GH_A04G0981	argininosuccinate lyase
GH_A09G2533	transmembrane protein%2C putative (DUF679 domain membrane protein 2)
GH_D05G1523	cytochrome P450%2C family 710%2C subfamily A%2C polypeptide 1
GH_D10G2365	PATATIN-like protein 6
GH_D10G1041	heat shock factor 4
GH_A13G2612	Protein phosphatase 2C family protein
GH_D08G1026	serine-rich protein-like protein
GH_D02G0347	Glycoprotein membrane precursor GPI-anchored
GH_D08G2391	nuclear factor Y%2C subunit C9
GH_A13G2605	SAUR-like auxin-responsive protein family
GH_A06G0029	tubulin beta-1 chain
GH_A06G0024	Chaperone protein htpG family protein
GH_A12G1424	Adenine nucleotide alpha hydrolases-like superfamily protein
GH_A12G2755	stress response NST1-like protein
GH_A12G2763	ATP binding microtubule motor family protein
GH_A12G0118	xylem cysteine peptidase 1
GH_A12G0155	nicotinamidase 1
GH_A13G1345	plant/protein (Protein of unknown function%2C DUF538)
GH_A12G1401	WRKY DNA-binding protein 23
GH_D05G0139	monogalactosyldiacylglycerol synthase 2
GH_A06G1465	NAD(P)H dehydrogenase B2
GH_D10G2469	Kunitz family trypsin and protease inhibitor protein
GH_D05G0130	serine-rich protein-like protein
GH_D10G1118	slufate transporter 2%3B1
GH_D05G1414	Dormancy/auxin associated family protein
GH_A09G2425	hypothetical protein (DUF506)
GH_D09G0682	Major facilitator superfamily protein
GH_D09G0686	Caleosin-related family protein
GH_D02G0474	Leucine-rich repeat receptor-like protein kinase family protein
GH_A12G0043	PATATIN-like protein 9
GH_D09G0681	Major facilitator superfamily protein
GH_A13G1418	SEC14 cytosolic factor family protein / phosphoglyceride transfer family protein
GH_A12G0052	EID1-like 3
GH_D01G2015	peroxidase superfamily protein
GH_D02G0459	cadherin EGF LAG seven-pass G-type receptor%2C putative (DUF3527)
GH_A12G0066	Nucleic acid-binding%2C OB-fold-like protein
GH_A12G0065	alpha/beta-Hydrolases superfamily protein
GH_A09G1168	BEL1-like homeodomain 1
GH_D09G1970	hypothetical protein
GH_D02G0442	P-loop containing nucleoside triphosphate hydrolases superfamily protein
GH_D08G2286	xyloglucan endo-transglycosylase-related 8
GH_D05G0163	cytochrome P450 family protein
GH_D08G2292	mitogen-activated protein kinase kinase kinase 13
GH_A12G1327	-
GH_D11G0765	early nodulin-like protein 17
GH_D11G0755	NAC domain containing protein 100
GH_A13G0128	nitrate transporter 1.5
GH_A12G1371	ATP binding cassette subfamily B4
GH_A13G0135	cytokinin oxidase/dehydrogenase 6
GH_A13G0130	P-loop containing nucleoside triphosphate hydrolases superfamily protein
GH_D05G0494	Homeodomain-like protein
GH_D08G1694	BPS1-like protein (DUF793)
GH_D05G0446	Protein phosphatase 2C family protein
GH_D08G0377	SEC7-like guanine nucleotide exchange family protein
GH_D01G2106	3-ketoacyl-CoA synthase 6
GH_A12G2594	methionine gamma-lyase
GH_A12G2599	alpha/beta-Hydrolases superfamily protein
GH_D01G2135	Late Embryogenesis Abundant 4-5
GH_A03G1660	ARM repeat superfamily protein
GH_A03G0350	WRKY DNA-binding protein 33
GH_A12G1296	myb domain protein 5
GH_D02G1891	NAC domain containing protein 83
GH_A03G1640	D-ribose-binding periplasmic protein
GH_D02G0547	Protein phosphatase 2C family protein
GH_A13G1509	Eukaryotic aspartyl protease family protein
GH_A07G1759	Actin binding Calponin homology (CH) domain-containing protein
GH_A03G1608	carbonic anhydrase 2
GH_A05G4352	Plant invertase/pectin methylesterase inhibitor superfamily
GH_A12G2533	Galactose mutarotase-like superfamily protein
GH_A05G4333	ubiquitin-conjugating enzyme19
GH_A12G2574	cellulose synthase like G3
GH_A12G2577	Nodulin MtN3 family protein
GH_D05G0411	nuclease
GH_D11G0270	Homeobox-leucine zipper protein 4 (HB-4) / HD-ZIP protein
GH_A07G0498	ethylene-responsive transcription factor
GH_D11G2890	Pyridoxal-dependent decarboxylase family protein
GH_D11G1554	Cytochrome b561/ferric reductase transmembrane with DOMON related domain-containing protein
GH_D11G0217	2-oxoglutarate (2OG) and Fe(II)-dependent oxygenase superfamily protein
GH_D08G1755	Pectinacetylesterase family protein
GH_D05G1687	Vacuolar protein sorting-associated protein VPS28 family protein
GH_D05G0354	TIFY domain/Divergent CCT motif family protein
GH_D05G1680	-
GH_D01G2224	lysophosphatidyl acyltransferase 2
GH_D08G0287	Xyloglucan endotransglucosylase/hydrolase family protein
GH_A02G2001	Peroxidase superfamily protein
GH_A02G2035	serine acetyltransferase 3%3B2
GH_A03G1783	targeting protein for XKLP2
GH_A02G2024	DUF241 domain protein%2C putative (DUF241)
GH_A05G4298	kinase family with ARM repeat domain-containing protein
GH_A06G2104	Integrase-type DNA-binding superfamily protein
GH_D02G1989	folic acid binding / transferase
GH_D02G1990	folic acid binding / transferase
GH_D11G1405	NAC domain containing protein 74
GH_A03G1730	Pollen Ole e 1 allergen and extensin family protein
GH_D11G2715	NAC domain containing protein 47
GH_A07G0559	HVA22 homologue E
GH_A12G2427	Putative AT-hook DNA-binding family protein
GH_A05G4265	DNA mismatch repair Msh6-like protein
GH_A05G4238	expansin A8
GH_A06G2180	Insulinase (Peptidase family M16) protein
GH_A13G0378	Cytochrome P450 superfamily protein
GH_D05G2928	zinc induced facilitator-like 1
GH_A13G1700	beta-glucosidase 47
GH_D01G2341	Aldolase superfamily protein
GH_D08G2798	RING/U-box superfamily protein
GH_A03G0138	nitrate transporter 1.1
GH_D08G0154	ACD1-like protein
GH_D01G2386	sulfotransferase 17
GH_D01G1047	transport/golgi organization-like protein (DUF833)
GH_A12G1035	Di-glucose binding protein with Kinesin motor domain-containing protein
GH_A06G2260	senescence regulator (Protein of unknown function%2C DUF584)
GH_A13G1789	nine-cis-epoxycarotenoid dioxygenase 3
GH_A13G1786	gibberellin 2-beta-dioxygenase
GH_A12G2389	Glycosyl hydrolases family 32 protein
GH_A13G1737	spastin%2C putative (Protein of unknown function%2C DUF599)
GH_A03G1411	MLP-like protein 31
GH_A12G1077	Lipase/lipooxygenase%2C PLAT/LH2 family protein
GH_A10G0921	heat shock factor 4
GH_A07G1972	Transmembrane amino acid transporter family protein
GH_A07G0633	Leucine-rich repeat (LRR) family protein
GH_A12G2336	Chlorophyll A-B binding family protein
GH_D05G0643	cytochrome P450%2C family 714%2C subfamily A%2C polypeptide 1
GH_D05G1958	Glycosyl hydrolase superfamily protein
GH_D05G1933	beta-galactosidase 5
GH_D08G1510	cytochrome P450%2C family 78%2C subfamily A%2C polypeptide 6
GH_D11G1770	Octicosapeptide/Phox/Bem1p family protein
GH_D08G2631	Leucine-rich repeat (LRR) family protein
GH_A13G1829	UDP-glucosyl transferase 73C1
GH_D08G1334	Integrase-type DNA-binding superfamily protein
GH_D08G1336	Pectin lyase-like superfamily protein
GH_D01G2467	delta 1-pyrroline-5-carboxylate synthase 2
GH_A03G0259	TRICHOME BIREFRINGENCE-LIKE 19
GH_A13G0552	Regulator of Vps4 activity in the MVB pathway protein
GH_A12G2246	cytochrome P450%2C family 76%2C subfamily C%2C polypeptide 4
GH_A06G2338	Homeodomain-like superfamily protein
GH_A06G2329	cysteine-rich RLK (RECEPTOR-like protein kinase) 25
GH_A03G1517	beta-ketoacyl reductase 2
GH_D11G1644	RNAse THREE-like protein 2
GH_A07G0799	receptor-like kinase 1
GH_A06G1093	homeobox protein knotted-1-like 3
GH_A07G0767	heat shock protein 101
GH_D05G1845	Putative lysine decarboxylase family protein
GH_D05G0504	BURP domain-containing protein
GH_D11G2992	amidase 1

## Sheet: Supplemental Table 8
Supplemental Table 8. Transcription factors in the overlap genes of CUT&Tag and RNA-Seq
Transcription factor family	Gene_ID	log2FoldChange (CR vs W0)	Annotation
Homobox	GH_D05G2261	1.6999	homeobox protein 6
	GH_D09G1844	1.17	homeobox protein 22
	GH_A11G2240	1.1388	Homeobox-leucine zipper protein family
	GH_A02G1904	1.2186	homeobox protein 21
	GH_A02G1747	1.2796	Homeobox-leucine zipper protein family
	GH_A11G1947	1.6218	homeobox protein 40
	GH_D13G0750	1.0309	Homeobox-leucine zipper protein family
	GH_D07G0719	1.6197	homeobox 1
	GH_D03G0161	1.7108	homeobox protein 40
	GH_D05G0494	-1.1768	Homeodomain-like protein
	GH_D11G1980	1.8108	homeobox protein 40
	GH_A13G2589	1.1565	Homeobox-leucine zipper family protein / lipid-binding START domain-containing protein
	GH_D11G0545	1.3017	Homeobox-leucine zipper protein family
	GH_A06G2338	2.1943	Homeodomain-like superfamily protein
	GH_A06G1093	1.5502	homeobox protein knotted-1-like 3
	GH_A11G0260	-1.1939	Homeobox-leucine zipper protein 4 (HB-4) / HD-ZIP protein
	GH_D03G0206	1.8129	Homeodomain-like superfamily protein
	GH_D06G1117	1.8227	homeobox protein knotted-1-like 3
	GH_A06G0356	2.4114	homeobox protein 16
	GH_D05G1337	1.802	Homeodomain-like superfamily protein
	GH_D11G0270	-1.495	Homeobox-leucine zipper protein 4 (HB-4) / HD-ZIP protein
	GH_A07G0207	1.5784	Duplicated homeodomain-like superfamily protein
WRKY	GH_D10G0381	2.3636	WRKY DNA-binding protein 65
	GH_A01G1658	3.6577	WRKY DNA-binding protein 75
	GH_D03G1623	1.0142	WRKY DNA-binding protein 33
	GH_A11G1128	1.2908	WRKY DNA-binding protein 23
	GH_A04G1157	1.4574	WRKY DNA-binding protein 33
	GH_A08G1960	3.738	WRKY DNA-binding protein 21
	GH_D10G0121	2.3863	WRKY family transcription factor
	GH_A05G1512	5.4046	WRKY DNA-binding protein 28
	GH_A08G2427	1.7298	WRKY DNA-binding protein 74
	GH_D03G0252	1.4486	WRKY DNA-binding protein 15
	GH_D11G1158	1.8353	WRKY DNA-binding protein 23
	GH_A03G0350	1.4979	WRKY DNA-binding protein 33
	GH_A12G1401	1.9214	WRKY DNA-binding protein 23
MYB	GH_A07G1434	1.0165	myb domain protein 61
	GH_D05G2037	1.8284	myb domain protein 77
	GH_D06G0201	1.5465	myb domain protein 73
	GH_A11G1097	1.6308	myb domain protein 61
	GH_D05G2100	1.2202	myb domain protein r1
	GH_D12G1315	1.0097	myb domain protein 5
	GH_D13G0794	2.491	myb domain protein 106
	GH_D11G1128	1.5946	myb domain protein 61
	GH_A10G1914	2.3876	myb domain protein 78
	GH_A05G2634	1.1177	myb domain protein 73
	GH_A12G1296	2.1796	myb domain protein 5
	GH_D06G0750	1.0027	myb-like transcription factor family protein
NAC	GH_A11G2692	1.9111	NAC domain containing protein 47
	GH_D05G2000	3.1967	NAC domain containing protein 28
	GH_A07G2415	3.7965	NAC domain containing protein 74
	GH_A05G1960	1.3905	NAC domain containing protein 28
	GH_D04G1551	2.4538	NAC domain containing protein 83
	GH_D12G1829	1.971	NAC-like%2C activated by AP3/PI
	GH_D05G3801	1.3004	NAC (No Apical Meristem) domain transcriptional regulator superfamily protein
	GH_D11G0755	3.7698	NAC domain containing protein 100
	GH_D02G1891	1.33	NAC domain containing protein 83
	GH_D11G1405	2.7043	NAC domain containing protein 74
	GH_D11G2715	1.8292	NAC domain containing protein 47
bHLH	GH_D06G0286	1.1999	beta HLH protein 93
	GH_D05G2196	2.4389	beta HLH protein 93
	GH_A05G1564	1.7048	basic helix-loop-helix (bHLH) DNA-binding superfamily protein
	GH_A05G2670	1.2689	transcription factor bHLH145
	GH_A10G1556	1.6479	basic helix-loop-helix (bHLH) DNA-binding superfamily protein
	GH_A05G3853	-2.4736	basic helix-loop-helix (bHLH) DNA-binding family protein
	GH_A10G2651	3.4913	basic helix-loop-helix (bHLH) DNA-binding superfamily protein
	GH_A06G0300	1.6092	beta HLH protein 93
NF-Y	GH_D10G0042	-1.2736	nuclear factor Y%2C subunit A7
	GH_D07G2123	3.5875	nuclear factor Y%2C subunit B3
	GH_D08G2391	1.9506	nuclear factor Y%2C subunit C9
ERF	GH_D06G1508	1.3361	erf domain protein 9
	GH_A11G0423	1.0348	ethylene-responsive transcription factor
	GH_D08G1929	1.2817	ethylene responsive element binding factor 1
	GH_A07G0498	1.8438	ethylene-responsive transcription factor
Others	GH_A11G0094	1.3992	heat shock transcription factor B2A
	GH_A07G0128	2.2002	heat shock transcription factor A2
	GH_A03G2232	1.6128	GATA transcription factor 5
	GH_A11G2098	1.6843	Integrase-type DNA-binding superfamily protein
	GH_A08G1603	2.8225	LOB domain-containing protein 18
	GH_A10G2609	2.3988	AP2/B3-like transcriptional factor family protein
	GH_A01G2215	2.8927	AP2/B3-like transcriptional factor family protein
	GH_A11G0287	2.4919	PLATZ transcription factor family protein
	GH_A05G0486	3.5766	Integrase-type DNA-binding superfamily protein
	GH_A08G2159	5.6356	lateral organ boundaries-domain 16
	GH_A06G0401	1.1208	related to AP2 4
	GH_D10G1041	2.1284	heat shock factor 4
	GH_A10G0921	3.8889	heat shock factor 4

## Sheet: Supplemental Table 9
Supplemental table 9. The primers used in this study
Order name	Primer Name	Sequence	Purpose
GC114-1F	LPF1-F	ATGGCAATGGCCCCTGTA	LPF1 cDNA amplification
GC114-2R	LPF1-R	GGACAATGTTCAAATAATGTC	LPF1 cDNA amplification
GC208-F	pBINGFP4-LPF1-F	CGATAGGGTACCCCCGGGATGGCAATGGCCCCTGTA	LPF1 overexpression construct
GC208-R	pBINGFP4-LPF1-R	CTTGCTCACCATGGATCCAATAATGTCATATGCAAC	LPF1 overexpression construct
GC218-F	AS-LPF1-F	gcccttgctcaccatggatccATGGCAATGGCCCCTGTAA	LPF1 antisense construct
GC218-R	AS-LPF1-F	gaacgatagggtacccccgggTCAAATAATGTCATATGCAACGTTAAC	LPF1 antisense construct
GhLPF1-as	GhLPF1-as	CTGTAACCACTAAATGCAAAtgcaccagccgggaat	LPF1 CRISPR construct
GhLPF1-s	GhLPF1-s	TTTGCATTTAGTGGTTACAGgttttagagctagaaata	LPF1 CRISPR construct
GhLPF1-2-as	GhLPF1-2-as	GCTTTTGCTGCAATTGATTTtgcaccagccgggaat	LPF1 CRISPR construct
Inf GhLPF1-2-as	Inf GhLPF1-2-as	ttctagctctaaaacGCTTTTGCTGCAATTGATTT	LPF1 CRISPR construct
GC223-F	P_LPF1-F	gaccatgattacgccaagcttGCATTATTCTCTCTCCCTAT	LPF1 promoter construct
GC223-R	P_LPF1-R	ggactgaccacccggggatccTTTCACTTTTTTTTCCCGCC	LPF1 promoter construct
GC514F(qAGhLPF1)	qGhLPF1-F	GTACATCGAAGAGAGGCAACGAC	LPF1 qRT-PCR
GC514R	qGhLPF1-R	TCGAAAAATTGACTCATCCACTCCC	LPF1 qRT-PCR
GC301-F	GC301-F	CTGTCCAAGCTCCTCTATTC	LPF1 overexpression transgenic line examination
GC301-R	GC301-R	CGTCGTCCTGAAGAAGATG	LPF1 overexpression transgenic line examination
GC435-F	GC435-F	AGGCAACGACTACAACTC	LPF1 antisense transgenic line examination
GC435-R	GC435-R	TCCGTGTCCTGAAGAAGA	LPF1 antisense transgenic line examination
crispr1-2F-2	crispr1-2F-2	ggagtgagtacggtgtgcCTCTCTGGCGGGAAAAAAAAG	LPF1 CRISPR transgenic line examination
crispr1-3R-2	crispr1-3R-2	gagttggatgctggatggCAGATTATGTTGAAGAAGAC	LPF1 CRISPR transgenic line examination
Y8991-F	Y8991-F	CGGTGGTGTGAAGAAGCCTCAT	cotton histone 3/house keeping gene for cotton tissue qRT PCR
Y8991-R	Y8991-R	AATTTCACGAACAAGCCTCTGGAA	cotton histone 3/house keeping gene for cotton tissue qRT PCR
Cas9-2028F	Cas9-2028F	AACCTATGCCCACCTGTTCG	Cas9 detection primer
Cas9-2450R	Cas9-2450R	CGGCTGTTCTTCTGTCCCTT	Cas9 detection primer
NA	miR828-F	ATACAATCAAATTCATGCACACGAG	LUC assay to examine miR828 regulates GhLPF1
NA	miR828-R	GGCAATCACCAACATCAAGC	LUC assay to examine miR828 regulates GhLPF1
NA	62SK-MIR828-F	cgctctagaactagtggatccATACAATCAAATTCATGCACACGA	LUC assay to examine miR828 regulates GhLPF1
NA	62SK-MIR828-R	gtcgacggtatcgataagcttGGCAATCACCAACATCAAGCA	LUC assay to examine miR828 regulates GhLPF1
NA	0800LUC-35S-F	ctatagggcgaattgggtaccTGAGACTTTTCAACAAAGGGTAATTT	LUC assay to examine miR828 regulates GhLPF1
NA	0800LUC-35S-R	aagcttatcgataccgtcgacTGTCCTCTCCAAATGAAATGAACTT	LUC assay to examine miR828 regulates GhLPF1
NA	0800LUC-35SWER-F	gtcgacggtatcgataagcttATGGCAATGGCCCCTGTAA	LUC assay to examine miR828 regulates GhLPF1
NA	0800LUC-35SWER-R	cgctctagaactagtggatccAATAATGTCATATGCAACGTTAACCC	LUC assay to examine miR828 regulates GhLPF1
NA	62SK-cWER-F	cgctctagaactagtggatccATGGCAATGGCCCCTGTAA	LUC assay to examine GhLPF1 transcription actitity on downstream genes
NA	62SK-cWER-R	gataagcttgatatcgaattcTCAAATAATGTCATATGCAACGTTAAC	LUC assay to examine GhLPF1 transcription actitity on downstream genes
NA	0800-PROAGL8-1F	gggccccccctcgaggtcgacCAGACTGTATTAATTTTTTAAAAATATTTTATTATAT	LUC assay to examine GhLPF1 transcription actitity on downstream genes
NA	0800-PROAGL8-1R	cgctctagaactagtggatccTTCTTTCTCTTTATACGACTGACAGCG	LUC assay to examine GhLPF1 transcription actitity on downstream genes
NA	0800-PROBZR1-1F	gggccccccctcgaggtcgacATCTCCGAATCTACAACAACGGTG	LUC assay to examine GhLPF1 transcription actitity on downstream genes
NA	0800-PROBZR1-1R	cgctctagaactagtggatccTTGAAAAAAATTACAGTGAAATCGTTAG	LUC assay to examine GhLPF1 transcription actitity on downstream genes
NA	0800-PROWLIM1-F	gggccccccctcgaggtcgacGGTTGGGTTCTTTTGATAATATTCC	LUC assay to examine GhLPF1 transcription actitity on downstream genes
NA	0800-PROWLIM1-R	cgctctagaactagtggatccTAATAAAAAAAATTAAATTTCGAGTTAATCG	LUC assay to examine GhLPF1 transcription actitity on downstream genes
NA	0800-proGAox2-F	gggccccccctcgaggtcgacTCCTAGGGGGCGCGATTT	LUC assay to examine GhLPF1 transcription actitity on downstream genes
NA	0800-proGAox2-R	cgctctagaactagtggatccTGTTTTTTCCTTGCTTGCTGC	LUC assay to examine GhLPF1 transcription actitity on downstream genes
NA	0800-proARF16-F	gggccccccctcgaggtcgacGCAGGCCCGACCAGTGCT	LUC assay to examine GhLPF1 transcription actitity on downstream genes
NA	0800-proARF16-R	cgctctagaactagtggatccTTTTTTACAAAAAATTGCAGAAAATG	LUC assay to examine GhLPF1 transcription actitity on downstream genes
NA	0800-proEBF-F	gggccccccctcgaggtcgacTTGATTGTATAACGATTAATACACATGAAT	LUC assay to examine GhLPF1 transcription actitity on downstream genes
NA	0800-proEBF-R	cgctctagaactagtggatccGATTGAACTTGAAAGAAAAAACGTTT	LUC assay to examine GhLPF1 transcription actitity on downstream genes
NA	0800-proHB-F	gggccccccctcgaggtcgacTTGTAAAAGAAGAAAACTTTTCGTTCC	LUC assay to examine GhLPF1 transcription actitity on downstream genes
NA	0800-proHB-R	cgctctagaactagtggatccCAAGCTGAAATTTTGTTTACACAAGTG	LUC assay to examine GhLPF1 transcription actitity on downstream genes
NA	0800-proHB6-F	gggccccccctcgaggtcgacGATTTAGGTGATTAAAGGAACTCTGTTT	LUC assay to examine GhLPF1 transcription actitity on downstream genes
NA	0800-proHB6-R	cgctctagaactagtggatccCGACCTGTTTCAAACTTTACATGTG	LUC assay to examine GhLPF1 transcription actitity on downstream genes
NA	EAR-mut-R	ATGCCTTGGTATGAAATCCTCTTCTTGATCTGATATGTT	GhLPF1 EAR motif mutation
NA	EAR-mut-F	CAAGAAGAGGATTTCATACCAAGGCATCATAAACTGCTC	GhLPF1 EAR motif mutation
NA	pHIS2-proHB6-F	gactcactatagggcgaattcCGACCTGTTTCAAACTTTACATGTG	Y1H assay to examine GhLPF1 interacting with the promoter of GhHB6
NA	pHIS2-proHB6-R	gattcgcgaacgcgtgagctcGATTTAGGTGATTAAAGGAACTCTGTTT	Y1H assay to examine GhLPF1 interacting with the promoter of GhHB6
NA	ADREC2-LPF1-F	gccatggaggccagtgaattcATGGCAATGGCCCCTGTAA	Y1H assay to examine GhLPF1 interacting with the promoter of GhHB6
NA	ADREC2-LPF1-R	tatcgatgcccaccctctagaTCAAATAATGTCATATGCAACGTTAAC	Y1H assay to examine GhLPF1 interacting with the promoter of GhHB6
NA	pCold-LPF1-F	ctcggtaccctcgagggatccATGGCGATGGCTCCGGTT	Prokaryotic expression of GhLPF1 protein
NA	pCold-LPF1-R	ctatctagactgcaggtcgacTTAGATGATGTCGTAAGCAACGTTAA	Prokaryotic expression of GhLPF1 protein
NA	proHB6-probe1-sense	CAATTCACATCAACTCAATGCCTTTATATAACAGCTCTCAAAGGAGCAGGCTCCTT	probes for EMSA assay
NA	proHB6-probe1-antisense	AAGGAGCCTGCTCCTTTGAGAGCTGTTATATAAAGGCATTGAGTTGATGTGAATTG	probes for EMSA assay
NA	proHB6-probe1-mutant-sense	CAATTCACATCAACTCAATGCCTTTATATATCAGATCTCAAAGGAGCAGGCTCCTT	probes for EMSA assay
NA	proHB6-probe1-mutant-antisense	AAGGAGCCTGCTCCTTTGAGATCTGATATATAAAGGCATTGAGTTGATGTGAATTG	probes for EMSA assay
